# Supplementary material for: KDM5A and PHF2 positively control expression of pro-metastatic genes repressed by EWS/Fli1, and promote growth and metastatic properties in Ewing sarcoma
Source: Oncotarget. 2020 Oct 27;11(43):3818–31. doi: 10.18632/oncotarget.27737 (PMC7597412; doi:10.18632/oncotarget.27737)
Supplement: Supplementary file 2 [file oncotarget-11-3818-s002.xlsx]

## Sheet: KDM5A Significant_genes_Q_0.05 
Supplementary Table 2: Genes significantly changed in expression (Q<0.05) upon KDM5A stable knockdown in A673 cells
Gene	Common_name	Control (shControl) mean	Treatment (shKDM5A) mean	Fold_change	P-value	Q-value
ENSG00000229848	RP13-766D20.2	16.88	0.72	-23.44	2.79e-07	2.25e-05
ENSG00000186765	FSCN2	13.22	0.6	-22.03	6.25e-07	3.1e-05
ENSG00000137801	THBS1	19.09	0.88	-21.69	2.88e-05	0.000242381
ENSG00000113231	PDE8B	9.92	0.62	-16	6.92e-07	3.24e-05
ENSG00000165349	SLC7A3	16.83	1.09	-15.44	1.01e-05	0.00013041
ENSG00000163661	PTX3	97.9	7.14	-13.71	0.00231015	0.00539638
ENSG00000110876	SELPLG	11.02	0.83	-13.28	3.55e-07	2.35e-05
ENSG00000123496	IL13RA2	5.94	0.45	-13.2	8.7e-05	0.000486407
ENSG00000111405	ENDOU	7.24	0.56	-12.93	3.93e-07	2.47e-05
ENSG00000280143	AP000892.6	22.26	1.77	-12.58	0.000119878	0.000604299
ENSG00000241288	RP11-379B18.5	20.83	1.77	-11.77	2.12e-07	2e-05
ENSG00000266714	MYO15B	30.6	2.71	-11.29	4.92e-07	2.81e-05
ENSG00000238266	LINC00707	37.8	3.35	-11.28	0.002157	0.00511727
ENSG00000231971	RP11-557H15.3	5.63	0.54	-10.43	3.38e-06	7.24e-05
ENSG00000078081	LAMP3	11.65	1.14	-10.22	1.03e-06	3.8e-05
ENSG00000261379	RP11-395N3.1	8.16	0.8	-10.2	8.7e-07	3.57e-05
ENSG00000272622	RP11-395N3.2	17.41	1.72	-10.12	1.73e-07	1.78e-05
ENSG00000122861	PLAU	173.55	18.52	-9.37	0.000458579	0.0015858
ENSG00000136404	TM6SF1	8.01	0.86	-9.31	4.83e-05	0.000332702
ENSG00000241749	RPSAP52	38.13	4.17	-9.14	7.07e-05	0.000424737
ENSG00000152377	SPOCK1	16.72	1.84	-9.09	4.69e-05	0.000327364
ENSG00000129946	SHC2	8.66	0.97	-8.93	2.61e-05	0.000228526
ENSG00000147509	RGS20	6.2	0.73	-8.49	6.87e-06	0.00010541
ENSG00000254981	RP11-350N15.3	12.44	1.51	-8.24	0.000884283	0.0026011
ENSG00000255090	MIR100HG	8.23	1	-8.23	0.00479862	0.00975962
ENSG00000223403	MEG9	8.26	1.01	-8.18	5.44e-06	9.34e-05
ENSG00000182870	GALNT9	25.37	3.19	-7.95	3.92e-06	7.86e-05
ENSG00000198910	L1CAM	14.29	1.81	-7.9	3.71e-05	0.000281256
ENSG00000135318	NT5E	282.19	36.33	-7.77	0.00108186	0.00304124
ENSG00000154134	ROBO3	7.95	1.03	-7.72	2.18e-05	0.000202323
ENSG00000088882	CPXM1	30.3	3.95	-7.67	9.73e-06	0.000129365
ENSG00000130702	LAMA5	31.43	4.1	-7.67	1.32e-06	4.31e-05
ENSG00000072682	P4HA2	34.97	4.6	-7.6	2.7e-07	2.25e-05
ENSG00000107984	DKK1	228.4	31.94	-7.15	0.0197572	0.0307833
ENSG00000163017	ACTG2	18.29	2.62	-6.98	4.98e-07	2.81e-05
ENSG00000270069	MIR222HG	84.1	12.05	-6.98	3.54e-07	2.35e-05
ENSG00000228242	AC093495.4	7.11	1.04	-6.84	4.01e-05	0.000297335
ENSG00000144583	2017-03-04	29.07	4.27	-6.81	0.00297583	0.00659565
ENSG00000232926	AC000078.5	100.29	14.79	-6.78	3.32e-07	2.35e-05
ENSG00000188958	UTS2B	17.31	2.58	-6.71	0.000306717	0.00117431
ENSG00000278948	RP5-1039K5.12	26.88	4.07	-6.6	5.8e-05	0.000377155
ENSG00000116962	NID1	13.42	2.11	-6.36	0.000525991	0.00174947
ENSG00000198796	ALPK2	16.85	2.67	-6.31	0.00164913	0.0041934
ENSG00000175356	SCUBE2	6.74	1.07	-6.3	0.000425597	0.00150121
ENSG00000103647	CORO2B	14.12	2.34	-6.03	8.4e-07	3.57e-05
ENSG00000232133	IMPDH1P10	17.88	3.01	-5.94	7.8e-05	0.000455136
ENSG00000111644	ACRBP	13.32	2.28	-5.84	3.13e-05	0.000252786
ENSG00000130707	ASS1	77.49	13.26	-5.84	0.00738942	0.0138082
ENSG00000149591	TAGLN	623.31	106.87	-5.83	0.00251147	0.0057659
ENSG00000186891	TNFRSF18	10.82	1.88	-5.76	0.000204384	0.000885957
ENSG00000258727	RP11-66N24.3	10.02	1.74	-5.76	1.02e-08	8.93e-06
ENSG00000166106	ADAMTS15	17.76	3.1	-5.73	0.000257371	0.00103603
ENSG00000211776	TRAV2	53.99	9.47	-5.7	2.38e-06	5.63e-05
ENSG00000253540	FAM86HP	49.1	8.63	-5.69	9.22e-08	1.43e-05
ENSG00000101210	EEF1A2	32.31	5.7	-5.67	0.000507921	0.00171065
ENSG00000157613	CREB3L1	10.01	1.78	-5.62	0.000381293	0.00138239
ENSG00000134013	LOXL2	37.14	6.76	-5.49	4.64e-05	0.000324306
ENSG00000124882	EREG	10.75	1.98	-5.43	0.000993256	0.00284255
ENSG00000136010	ALDH1L2	12.96	2.39	-5.42	0.000115715	0.000593737
ENSG00000223749	MIR503HG	32.22	5.96	-5.41	0.003135	0.00687184
ENSG00000175426	PCSK1	6.5	1.21	-5.37	1.44e-05	0.000157978
ENSG00000095752	IL11	6.37	1.19	-5.35	6.89e-07	3.24e-05
ENSG00000137877	SPTBN5	28.33	5.3	-5.35	0.000482556	0.00164668
ENSG00000114270	COL7A1	49.89	9.48	-5.26	0.000415782	0.00147667
ENSG00000167601	AXL	11.07	2.11	-5.25	0.00528393	0.0105204
ENSG00000172738	TMEM217	6.81	1.3	-5.24	6.2e-05	0.000395111
ENSG00000130176	CNN1	10.64	2.05	-5.19	7.92e-05	0.000458932
ENSG00000128591	FLNC	62.84	12.19	-5.16	7.96e-05	0.000459214
ENSG00000186567	CEACAM19	9.87	1.94	-5.09	0.000817513	0.00244246
ENSG00000249992	TMEM158	16.04	3.2	-5.01	1.67e-06	4.97e-05
ENSG00000150687	PRSS23	147.08	29.83	-4.93	0.00486632	0.00987401
ENSG00000154252	GAL3ST2	9.7	1.97	-4.92	2.6e-05	0.000228258
ENSG00000105388	CEACAM5	10.13	2.07	-4.89	5.53e-05	0.000364888
ENSG00000273058	RP11-385F5.5	9.78	2.01	-4.87	1.77e-06	5.15e-05
ENSG00000254338	MAFA-AS1	11.46	2.36	-4.86	7.77e-05	0.000454609
ENSG00000258399	MEG8	10.44	2.15	-4.86	0.000142384	0.000677241
ENSG00000140443	IGF1R	60.05	12.59	-4.77	0.00164884	0.0041934
ENSG00000100889	PCK2	63.38	13.32	-4.76	0.000294447	0.00114288
ENSG00000228486	LINC01125	15.3	3.22	-4.75	7.94e-07	3.5e-05
ENSG00000261150	EPPK1	7.83	1.65	-4.75	3.75e-05	0.000284018
ENSG00000197461	PDGFA	6.4	1.35	-4.74	3.8e-05	0.000286069
ENSG00000234745	HLA-B	196	41.32	-4.74	6.14e-08	1.32e-05
ENSG00000063660	GPC1	49.53	10.49	-4.72	0.000219563	0.000932242
ENSG00000173559	NABP1	125.74	26.92	-4.67	2.47e-07	2.17e-05
ENSG00000148677	ANKRD1	8.07	1.74	-4.64	0.00781471	0.0144807
ENSG00000164251	F2RL1	12.34	2.66	-4.64	0.000161377	0.000738144
ENSG00000187244	BCAM	31.16	6.72	-4.64	2.36e-06	5.62e-05
ENSG00000026559	KCNG1	11.41	2.49	-4.58	3.08e-05	0.000250155
ENSG00000005884	ITGA3	7.4	1.62	-4.57	0.000180178	0.00080607
ENSG00000075461	CACNG4	22.43	4.91	-4.57	0.00115206	0.00319567
ENSG00000262484	CCER2	15.53	3.4	-4.57	1.63e-07	1.78e-05
ENSG00000262903	RP11-235E17.6	7.51	1.65	-4.55	0.00250434	0.00575293
ENSG00000142173	COL6A2	67.01	14.86	-4.51	0.025925	0.0387201
ENSG00000076706	MCAM	141.51	31.64	-4.47	0.013247	0.0220963
ENSG00000137266	SLC22A23	9.7	2.17	-4.47	4.45e-05	0.00031366
ENSG00000237989	AP001046.5	6.83	1.56	-4.38	5.73e-08	1.29e-05
ENSG00000105855	ITGB8	7.39	1.69	-4.37	0.00407868	0.00854418
ENSG00000143061	IGSF3	7.15	1.64	-4.36	1.39e-05	0.00015654
ENSG00000121900	TMEM54	10.3	2.38	-4.33	3.15e-06	6.8e-05
ENSG00000226312	CFLAR-AS1	11.03	2.58	-4.28	0.000503877	0.0017005
ENSG00000250588	IQCJ-SCHIP1	24.34	5.75	-4.23	0.000241743	0.000992313
ENSG00000167103	PIP5KL1	11.19	2.67	-4.19	0.000491566	0.00166861
ENSG00000174233	ADCY6	12.36	2.96	-4.18	1.25e-06	4.21e-05
ENSG00000214548	MEG3	195.22	46.66	-4.18	8.03e-08	1.38e-05
ENSG00000163359	COL6A3	16.44	3.98	-4.13	0.00126137	0.00341101
ENSG00000003137	CYP26B1	15.07	3.67	-4.11	2.09e-06	5.38e-05
ENSG00000123384	LRP1	39.21	9.61	-4.08	2.39e-06	5.63e-05
ENSG00000188290	HES4	23.14	5.74	-4.03	0.0132107	0.0220513
ENSG00000163975	MFI2	20.4	5.08	-4.02	4.05e-05	0.000298438
ENSG00000151967	SCHIP1	16.84	4.23	-3.98	0.00762185	0.0141657
ENSG00000273428	RP4-539M6.22	17.77	4.46	-3.98	0.00012967	0.00063871
ENSG00000116285	ERRFI1	840.25	212.29	-3.96	0.0113923	0.0195754
ENSG00000235151	AC114730.2	15.92	4.02	-3.96	1.4e-05	0.000156864
ENSG00000136274	NACAD	9.79	2.48	-3.95	0.00472284	0.00963756
ENSG00000110076	NRXN2	12.15	3.08	-3.94	0.00666267	0.0126887
ENSG00000144908	ALDH1L1	54.29	13.81	-3.93	1.37e-06	4.42e-05
ENSG00000105419	MEIS3	20.45	5.26	-3.89	0.00118269	0.00325735
ENSG00000006756	ARSD	9.54	2.46	-3.88	0.00368738	0.00787556
ENSG00000227992	AC108463.2	23.17	5.97	-3.88	0.000424408	0.00149974
ENSG00000150938	CRIM1	163.66	42.26	-3.87	0.000184913	0.000821442
ENSG00000173706	HEG1	153.48	39.65	-3.87	2.3e-07	2.14e-05
ENSG00000230306	BANF1P2	7.78	2.01	-3.87	0.0144753	0.0237194
ENSG00000267317	CTB-25B13.12	7.32	1.89	-3.87	5.07e-05	0.000343763
ENSG00000013619	MAMLD1	18.12	4.7	-3.86	0.000281927	0.00111179
ENSG00000198743	SLC5A3	102.93	26.7	-3.86	0.00112137	0.00313071
ENSG00000070404	FSTL3	40.86	10.6	-3.85	0.00820898	0.0150889
ENSG00000063015	SEZ6	24.05	6.27	-3.84	2.17e-06	5.44e-05
ENSG00000157306	RP11-66N24.4	8.15	2.13	-3.83	1.41e-07	1.73e-05
ENSG00000120217	CD274	7.79	2.04	-3.82	0.00604921	0.0117064
ENSG00000075213	SEMA3A	28.08	7.4	-3.79	0.0006399	0.00203326
ENSG00000080573	COL5A3	31.91	8.42	-3.79	6.73e-05	0.000413027
ENSG00000174080	CTSF	43.43	11.55	-3.76	0.000333858	0.00125225
ENSG00000162512	SDC3	11.67	3.11	-3.75	5.11e-05	0.000345393
ENSG00000174938	SEZ6L2	48.16	12.89	-3.74	1.34e-07	1.73e-05
ENSG00000182871	COL18A1	10.28	2.78	-3.7	0.00164227	0.00418008
ENSG00000224272	AC114730.3	23.47	6.39	-3.67	0.000105493	0.000559047
ENSG00000249378	LINC01060	16.89	4.63	-3.65	0.000170038	0.000769588
ENSG00000101160	CTSZ	13.07	3.59	-3.64	5.38e-07	2.88e-05
ENSG00000101335	MYL9	8.69	2.39	-3.64	6.9e-06	0.00010541
ENSG00000142871	CYR61	371.97	103.05	-3.61	0.0187721	0.0294735
ENSG00000282057	RP4-621F18.2	15.85	4.39	-3.61	0.0127175	0.0214252
ENSG00000075275	CELSR1	12.48	3.49	-3.58	2.61e-05	0.000228526
ENSG00000164484	TMEM200A	12.81	3.58	-3.58	0.000525636	0.00174947
ENSG00000227942	FRMD8P1	8.1	2.26	-3.58	0.000318602	0.00120729
ENSG00000260916	CCPG1	102.59	28.75	-3.57	1.5e-05	0.000162127
ENSG00000100033	PRODH	16.83	4.73	-3.56	0.0151809	0.0246901
ENSG00000104881	PPP1R13L	20.17	5.69	-3.54	3.85e-05	0.000289057
ENSG00000259439	RP11-89K21.1	7.08	2	-3.54	0.00139944	0.00367102
ENSG00000142102	ATHL1	17.76	5.03	-3.53	0.00215495	0.00511553
ENSG00000115461	IGFBP5	48.29	13.72	-3.52	1.91e-06	5.26e-05
ENSG00000160712	IL6R	20.39	5.8	-3.52	0.015768	0.0254792
ENSG00000077238	IL4R	60.47	17.28	-3.5	1.03e-07	1.53e-05
ENSG00000145020	AMT	9.42	2.69	-3.5	0.000603498	0.0019455
ENSG00000075426	FOSL2	64.05	18.43	-3.48	0.00229898	0.00538421
ENSG00000057019	DCBLD2	93.01	26.84	-3.47	0.000308088	0.00117665
ENSG00000126391	FRMD8	107.07	30.88	-3.47	0.000566256	0.00186104
ENSG00000119938	PPP1R3C	11.12	3.22	-3.45	0.00214621	0.00510259
ENSG00000181649	PHLDA2	92.82	26.9	-3.45	0.00312451	0.0068527
ENSG00000100003	SEC14L2	22.17	6.44	-3.44	0.000577681	0.00188977
ENSG00000214021	TTLL3	19.35	5.63	-3.44	8.18e-06	0.000117166
ENSG00000173548	SNX33	10.37	3.03	-3.42	4.38e-05	0.000312784
ENSG00000134954	ETS1	25.27	7.4	-3.41	6.87e-05	0.000417869
ENSG00000259848	AC097374.2	16.69	4.9	-3.41	0.000702091	0.00218695
ENSG00000138792	ENPEP	50.51	15.06	-3.35	2.26e-05	0.000209634
ENSG00000145242	EPHA5	9.17	2.75	-3.33	9.74e-07	3.66e-05
ENSG00000177606	JUN	103.51	31.12	-3.33	2.76e-07	2.25e-05
ENSG00000113319	RASGRF2	29.45	8.87	-3.32	0.00626258	0.01206
ENSG00000135424	ITGA7	106.02	31.91	-3.32	0.000135141	0.000656073
ENSG00000229931	RP1-151F17.1	8.06	2.44	-3.3	0.000100673	0.000540522
ENSG00000235884	LINC00941	23.85	7.22	-3.3	2.88e-05	0.000242381
ENSG00000267519	CTD-3252C9.4	83.83	25.38	-3.3	0.0127531	0.0214665
ENSG00000041982	TNC	1605.98	487.63	-3.29	1.4e-05	0.000156864
ENSG00000225361	PPP1R26-AS1	7.23	2.2	-3.29	0.00043029	0.00151248
ENSG00000012171	SEMA3B	8.46	2.58	-3.28	0.0032272	0.00703613
ENSG00000160161	CILP2	8.91	2.72	-3.28	0.000202974	0.000880616
ENSG00000067798	NAV3	14.95	4.58	-3.26	0.000644523	0.00204534
ENSG00000118985	ELL2	20.88	6.43	-3.25	7.03e-05	0.00042257
ENSG00000168386	FILIP1L	45.76	14.07	-3.25	0.024906	0.037458
ENSG00000213949	ITGA1	18.14	5.59	-3.25	1.36e-05	0.000154587
ENSG00000073605	GSDMB	7.48	2.31	-3.24	2.88e-07	2.3e-05
ENSG00000279205	RP11-632P5.1	8.88	2.74	-3.24	6.82e-06	0.00010506
ENSG00000005243	COPZ2	8.72	2.7	-3.23	1.51e-05	0.000162315
ENSG00000171298	GAA	23.24	7.2	-3.23	0.000275775	0.00108975
ENSG00000185022	MAFF	19.45	6.06	-3.21	1.18e-06	4.06e-05
ENSG00000092068	SLC7A8	44.69	14.01	-3.19	0.000463265	0.0015956
ENSG00000263050	RP11-667K14.3	8.32	2.61	-3.19	0.00310171	0.00681104
ENSG00000272275	RP11-791G15.2	35.34	11.07	-3.19	0.000233158	0.000970303
ENSG00000050165	DKK3	15.08	4.76	-3.17	7e-05	0.000421741
ENSG00000010278	CD9	15.84	5.02	-3.16	0.00332126	0.00720676
ENSG00000279624	RP5-1042K10.14	8.07	2.55	-3.16	0.00187163	0.00460365
ENSG00000168615	ADAM9	188.06	59.91	-3.14	0.00146926	0.00381099
ENSG00000254413	CHKB-CPT1B	12.12	3.88	-3.12	0.000156961	0.000723773
ENSG00000124942	AHNAK	239.6	77.07	-3.11	0.00633683	0.0121728
ENSG00000130203	APOE	45.02	14.52	-3.1	0.00513043	0.0102754
ENSG00000169427	KCNK9	12.94	4.17	-3.1	0.00634589	0.0121872
ENSG00000147162	OGT	430.38	139.09	-3.09	1.24e-06	4.19e-05
ENSG00000113657	DPYSL3	19.56	6.37	-3.07	0.000252114	0.00102382
ENSG00000143320	CRABP2	12.52	4.08	-3.07	2.72e-06	6.15e-05
ENSG00000262001	DLGAP1-AS2	20.71	6.74	-3.07	1.3e-07	1.73e-05
ENSG00000263343	RP11-388M20.7	11.43	3.72	-3.07	0.00232019	0.00541219
ENSG00000124920	MYRF	10.11	3.3	-3.06	0.000323445	0.00122028
ENSG00000279696	RP11-178H8.7	12.77	4.18	-3.06	2.2e-05	0.000203929
ENSG00000142156	COL6A1	68.73	22.52	-3.05	0.00633657	0.0121728
ENSG00000117016	RIMS3	10.67	3.51	-3.04	3.93e-07	2.47e-05
ENSG00000111012	CYP27B1	20.43	6.74	-3.03	4.54e-05	0.00031863
ENSG00000138448	ITGAV	93.31	30.84	-3.03	0.00737751	0.0137924
ENSG00000244560	RP4-800G7.2	14.72	4.86	-3.03	5.73e-07	2.96e-05
ENSG00000035403	VCL	808.16	267.73	-3.02	0.000627953	0.00200268
ENSG00000111799	COL12A1	34	11.24	-3.02	0.000324601	0.00122404
ENSG00000122786	CALD1	466.84	156.77	-2.98	0.000519465	0.0017382
ENSG00000196436	NPIPB15	13.4	4.51	-2.97	1.41e-06	4.47e-05
ENSG00000085465	OVGP1	7.67	2.59	-2.96	0.000157253	0.000723979
ENSG00000122012	SV2C	9.55	3.24	-2.95	5.29e-06	9.28e-05
ENSG00000186594	MIR22HG	60.33	20.43	-2.95	9.7e-06	0.000129365
ENSG00000131067	GGT7	33.87	11.51	-2.94	7.72e-06	0.000112336
ENSG00000136068	FLNB	102.63	34.98	-2.93	3.57e-07	2.35e-05
ENSG00000130518	KIAA1683	13.27	4.54	-2.92	4.55e-06	8.55e-05
ENSG00000197879	MYO1C	194.32	66.56	-2.92	2.91e-05	0.000243457
ENSG00000255248	RP11-166D19.1	105.41	36.06	-2.92	0.00062837	0.00200319
ENSG00000068366	ACSL4	72.38	24.89	-2.91	0.000150464	0.000702738
ENSG00000125746	EML2	33.56	11.53	-2.91	0.000525015	0.00174922
ENSG00000150093	ITGB1	402.63	138.27	-2.91	0.0101514	0.0178791
ENSG00000269378	ITGB1P1	322.55	111.01	-2.91	0.00906851	0.0163204
ENSG00000090776	EFNB1	313.31	108.1	-2.9	0.000188547	0.000833913
ENSG00000121753	ADGRB2	31.92	10.99	-2.9	6.66e-05	0.000410865
ENSG00000130303	BST2	18.29	6.3	-2.9	1.71e-05	0.000176799
ENSG00000264112	RP11-159D12.2	21.78	7.52	-2.9	0.00605534	0.0117104
ENSG00000272990	RP11-305K5.1	8.58	2.96	-2.9	5.3e-06	9.28e-05
ENSG00000202058	RN7SKP80	11.52	4	-2.88	0.00267812	0.00606409
ENSG00000146072	TNFRSF21	61.93	21.6	-2.87	7.03e-06	0.000105943
ENSG00000124788	ATXN1	28.04	9.83	-2.85	5.81e-08	1.29e-05
ENSG00000176845	METRNL	60.63	21.38	-2.84	0.00515457	0.0103105
ENSG00000177469	PTRF	95.95	33.89	-2.83	0.0056486	0.0110898
ENSG00000147138	GPR174	57.9	20.58	-2.81	5.1e-06	9.09e-05
ENSG00000197381	ADARB1	51.98	18.66	-2.79	0.000781854	0.00236048
ENSG00000180440	SERTM1	108.96	39.23	-2.78	4.23e-05	0.000305959
ENSG00000255182	CTD-2517M22.14	12.71	4.58	-2.78	1.5e-05	0.000162127
ENSG00000279789	CTD-2574D22.3	7.97	2.88	-2.77	1.78e-05	0.000181366
ENSG00000170500	LONRF2	24.4	8.83	-2.76	1.69e-05	0.000175806
ENSG00000164877	MICALL2	32.03	11.65	-2.75	0.00244197	0.00564141
ENSG00000175414	ARL10	14.39	5.26	-2.74	0.000158285	0.000727868
ENSG00000185989	RASA3	38.54	14.07	-2.74	9.49e-06	0.000127228
ENSG00000225828	FAM229A	8.48	3.1	-2.74	4.44e-05	0.00031366
ENSG00000008256	CYTH3	78.6	28.84	-2.73	0.00308433	0.0067857
ENSG00000011028	MRC2	124.02	45.36	-2.73	0.00214159	0.00509744
ENSG00000164124	TMEM144	9.5	3.48	-2.73	0.0169508	0.0270857
ENSG00000135862	LAMC1	191.79	70.42	-2.72	1.48e-08	1.04e-05
ENSG00000013364	MVP	24.1	8.94	-2.7	0.000392065	0.00140726
ENSG00000160886	LY6K	11.47	4.25	-2.7	0.0244827	0.0369218
ENSG00000164023	SGMS2	26.73	9.9	-2.7	0.00222162	0.00523533
ENSG00000070669	ASNS	335.71	124.95	-2.69	0.004291	0.0088986
ENSG00000122877	EGR2	75.17	27.9	-2.69	0.00168184	0.00424871
ENSG00000006327	TNFRSF12A	467.59	174.69	-2.68	0.000769753	0.00233394
ENSG00000101188	NTSR1	74.98	27.95	-2.68	0.00916293	0.0164597
ENSG00000156463	SH3RF2	47.98	17.93	-2.68	6.67e-09	8.62e-06
ENSG00000204381	LAYN	25.42	9.48	-2.68	0.0016714	0.00423475
ENSG00000177374	HIC1	14.99	5.61	-2.67	0.00314872	0.00689217
ENSG00000088367	EPB41L1	10.6	3.98	-2.66	5.76e-05	0.00037552
ENSG00000105376	ICAM5	8.33	3.13	-2.66	4.45e-05	0.00031366
ENSG00000151012	SLC7A11	106.74	40.13	-2.66	5.33e-05	0.000353604
ENSG00000165323	FAT3	13.44	5.06	-2.66	0.00794838	0.0146866
ENSG00000180611	MB21D2	30.39	11.44	-2.66	0.0145543	0.0238309
ENSG00000196696	PDXDC2P	50.76	19.11	-2.66	6.93e-07	3.24e-05
ENSG00000073712	FERMT2	223.59	84.39	-2.65	0.00296452	0.00657812
ENSG00000120885	CLU	1298.41	490.68	-2.65	0.000221171	0.000937529
ENSG00000188818	ZDHHC11	48.16	18.24	-2.64	0.000127243	0.000629961
ENSG00000109756	RAPGEF2	95.97	36.47	-2.63	0.000654116	0.00206405
ENSG00000185838	GNB1L	27.09	10.34	-2.62	0.000443562	0.0015442
ENSG00000163521	GLB1L	14.36	5.5	-2.61	2.15e-05	0.000201209
ENSG00000099219	ERMP1	25.94	9.98	-2.6	0.0268524	0.0398673
ENSG00000169047	IRS1	53.85	20.76	-2.59	0.000453053	0.00157442
ENSG00000186834	HEXIM1	32.85	12.69	-2.59	4.9e-06	8.92e-05
ENSG00000204054	LINC00963	104.83	40.46	-2.59	0.000500307	0.00169334
ENSG00000226232	RP11-419C5.2	22.67	8.75	-2.59	2.24e-06	5.48e-05
ENSG00000241978	AKAP2	28.93	11.18	-2.59	0.00370433	0.00790957
ENSG00000103226	NOMO3	8.62	3.34	-2.58	5.95e-06	9.84e-05
ENSG00000106624	AEBP1	86.58	33.52	-2.58	4.13e-05	0.000301912
ENSG00000075826	SEC31B	10.35	4.03	-2.57	0.000821094	0.00245127
ENSG00000114115	RBP1	267.97	104.46	-2.57	0.000302849	0.00116255
ENSG00000172965	MIR4435-2HG	148.31	57.78	-2.57	1.05e-05	0.000133508
ENSG00000106565	TMEM176B	31.57	12.4	-2.55	1.75e-07	1.78e-05
ENSG00000134668	SPOCD1	38.2	14.98	-2.55	0.00624518	0.0120325
ENSG00000143369	ECM1	73.25	28.75	-2.55	7.65e-05	0.000449044
ENSG00000075399	VPS9D1	12.12	4.81	-2.52	0.000155914	0.00072167
ENSG00000091129	NRCAM	131.12	52.09	-2.52	1.08e-06	3.88e-05
ENSG00000204681	GABBR1	134.27	53.26	-2.52	9.92e-06	0.000129975
ENSG00000264501	RN7SL731P	15.19	6.03	-2.52	0.0281382	0.0414903
ENSG00000274588	DGKK	28.91	11.53	-2.51	0.00149864	0.00386783
ENSG00000005513	SOX8	19.44	7.79	-2.5	0.0302745	0.0442698
ENSG00000039537	C6	11.29	4.52	-2.5	0.00121997	0.00332846
ENSG00000049089	COL9A2	16.44	6.58	-2.5	0.000465792	0.00160016
ENSG00000260877	RP11-211G23.2	67.69	27.04	-2.5	2.71e-05	0.000233882
ENSG00000166224	SGPL1	27.39	11.01	-2.49	8.21e-08	1.38e-05
ENSG00000255690	TRIL	10.58	4.27	-2.48	2.49e-05	0.000222567
ENSG00000139211	AMIGO2	84.11	34.07	-2.47	0.00400689	0.00842329
ENSG00000168453	HR	88.56	35.86	-2.47	0.00215326	0.00511404
ENSG00000188522	FAM83G	39.97	16.18	-2.47	0.000597516	0.00193668
ENSG00000204099	NEU4	96.29	38.95	-2.47	1.65e-05	0.000172298
ENSG00000279095	AC092066.1	9.37	3.8	-2.47	0.0106654	0.0185902
ENSG00000003436	TFPI	126.29	51.33	-2.46	1.68e-07	1.78e-05
ENSG00000077150	NFKB2	12.26	4.98	-2.46	6.63e-06	0.000103176
ENSG00000099625	C19orf26	37.6	15.26	-2.46	0.000119332	0.000602379
ENSG00000099999	RNF215	28.69	11.64	-2.46	1.38e-05	0.000156387
ENSG00000100139	MICALL1	54.67	22.2	-2.46	0.00554748	0.0109439
ENSG00000159753	RLTPR	34.15	13.89	-2.46	0.0189776	0.0297239
ENSG00000168389	MFSD2A	8.97	3.64	-2.46	0.0150686	0.0245538
ENSG00000197948	FCHSD1	8.88	3.61	-2.46	0.0312111	0.0453741
ENSG00000100345	MYH9	784.84	320.45	-2.45	6.41e-05	0.000401478
ENSG00000110888	CAPRIN2	69.39	28.33	-2.45	0.000130637	0.000641459
ENSG00000112972	HMGCS1	230.17	94.1	-2.45	0.0229497	0.0349909
ENSG00000180921	FAM83H	10.57	4.32	-2.45	0.000493733	0.00167523
ENSG00000271754	RP3-337H4.9	11.03	4.5	-2.45	4.09e-05	0.000300084
ENSG00000130508	PXDN	259.85	106.59	-2.44	3.11e-08	1.18e-05
ENSG00000139278	GLIPR1	111.41	45.62	-2.44	5.28e-07	2.88e-05
ENSG00000160781	PAQR6	19.47	7.99	-2.44	1.41e-05	0.000156864
ENSG00000173531	MST1	12.45	5.1	-2.44	0.00498198	0.0100404
ENSG00000120549	KIAA1217	112.32	46.19	-2.43	1.4e-07	1.73e-05
ENSG00000147576	ADHFE1	11.33	4.67	-2.43	0.00603031	0.011674
ENSG00000038002	AGA	55.62	22.99	-2.42	9.94e-05	0.000535317
ENSG00000135900	MRPL44	108.44	44.85	-2.42	1.15e-07	1.68e-05
ENSG00000137070	IL11RA	14.3	5.92	-2.42	0.000276307	0.00109129
ENSG00000142798	HSPG2	9.71	4.02	-2.42	0.000136145	0.000657985
ENSG00000184470	TXNRD2	540.86	224.39	-2.41	0.00404881	0.00849079
ENSG00000007384	RHBDF1	37.31	15.54	-2.4	0.00195951	0.00476472
ENSG00000033100	CHPF2	66.36	27.6	-2.4	1.68e-07	1.78e-05
ENSG00000143842	SOX13	36.89	15.38	-2.4	0.00496786	0.0100186
ENSG00000164949	GEM	49.89	20.77	-2.4	0.0137082	0.0226657
ENSG00000085117	CD82	22.14	9.27	-2.39	0.000344188	0.00127801
ENSG00000138119	MYOF	60.02	25.14	-2.39	0.00093466	0.002713
ENSG00000153558	FBXL2	13.26	5.57	-2.38	0.000552535	0.00182367
ENSG00000006116	CACNG3	14.66	6.19	-2.37	1.75e-07	1.78e-05
ENSG00000119139	TJP2	46.24	19.54	-2.37	0.0295509	0.0433589
ENSG00000162231	NXF1	365.32	153.84	-2.37	0.000367732	0.00134737
ENSG00000269176	RP11-727F15.12	9.77	4.12	-2.37	0.000272609	0.00108008
ENSG00000076716	GPC4	53.62	22.7	-2.36	0.00134673	0.00356964
ENSG00000250492	INTS6P1	9.27	3.95	-2.35	1.99e-06	5.26e-05
ENSG00000277599	NEAT1_3	313.86	133.63	-2.35	0.00168446	0.00425394
ENSG00000101670	LIPG	12.68	5.42	-2.34	0.00208191	0.00498667
ENSG00000140682	TGFB1I1	13.38	5.71	-2.34	0.000631687	0.00201259
ENSG00000062524	LTK	22.78	9.77	-2.33	1.74e-05	0.000179037
ENSG00000073792	IGF2BP2	100.44	43.02	-2.33	3.13e-07	2.33e-05
ENSG00000148120	C9orf3	29.26	12.55	-2.33	0.0180288	0.0285143
ENSG00000176170	SPHK1	9.49	4.08	-2.33	0.000900651	0.00263539
ENSG00000103512	NOMO1	97.56	42.14	-2.32	5.87e-07	2.98e-05
ENSG00000130164	LDLR	296.53	128.28	-2.31	0.00433533	0.00896856
ENSG00000130751	NPAS1	14.86	6.43	-2.31	0.000119419	0.000602379
ENSG00000133858	ZFC3H1	119.96	51.97	-2.31	1.51e-06	4.73e-05
ENSG00000223745	RP4-717I23.3	16.25	7.04	-2.31	0.00953887	0.0170128
ENSG00000073614	KDM5A	30.71	13.38	-2.3	3.38e-07	2.35e-05
ENSG00000107554	DNMBP	72.68	31.63	-2.3	0.0020002	0.00483945
ENSG00000106366	SERPINE1	84.27	36.83	-2.29	0.0164768	0.0264536
ENSG00000169926	KLF13	43.61	19.06	-2.29	0.00121603	0.00332202
ENSG00000196754	S100A2	24.23	10.61	-2.28	0.0265794	0.0395376
ENSG00000204388	HSPA1B	109.82	48.19	-2.28	4.95e-06	8.95e-05
ENSG00000160255	ITGB2	49.31	21.72	-2.27	0.000338211	0.00126225
ENSG00000168487	BMP1	11.62	5.12	-2.27	0.000597191	0.00193644
ENSG00000008405	CRY1	154.56	68.27	-2.26	0.000103063	0.00054955
ENSG00000173698	ADGRG2	395.99	175.01	-2.26	1.65e-05	0.000172298
ENSG00000087076	HSD17B14	9.94	4.41	-2.25	0.000834081	0.00247859
ENSG00000169180	XPO6	397.2	176.21	-2.25	4.37e-08	1.18e-05
ENSG00000124145	SDC4	53.93	24.03	-2.24	0.0165727	0.0265801
ENSG00000151491	EPS8	34.04	15.22	-2.24	0.0342389	0.049022
ENSG00000173818	ENDOV	22.71	10.12	-2.24	3.94e-06	7.87e-05
ENSG00000135842	FAM129A	84.35	37.9	-2.23	0.00165399	0.00420301
ENSG00000139874	SSTR1	11.29	5.06	-2.23	1.63e-06	4.93e-05
ENSG00000159403	C1R	45.45	20.38	-2.23	0.000975841	0.00280627
ENSG00000168502	MTCL1	17.19	7.71	-2.23	0.00705476	0.0133047
ENSG00000198169	ZNF251	37.28	16.71	-2.23	3.01e-05	0.000246346
ENSG00000116260	QSOX1	140.21	63.02	-2.22	0.0306517	0.0447197
ENSG00000144134	RABL2A	16.1	7.26	-2.22	0.00515719	0.0103119
ENSG00000171951	SCG2	142.41	64.06	-2.22	6.12e-05	0.000392608
ENSG00000260565	CTD-2270P14.1	10.92	4.93	-2.22	0.00129852	0.00347876
ENSG00000151376	ME3	19.03	8.63	-2.21	0.00921016	0.0165288
ENSG00000205560	CPT1B	30.28	13.69	-2.21	1.02e-05	0.000131183
ENSG00000254953	RP11-100N3.2	21.6	9.78	-2.21	0.0243424	0.0367388
ENSG00000019144	PHLDB1	97.88	44.45	-2.2	5.22e-05	0.000349494
ENSG00000100731	PCNX	127.78	58.06	-2.2	4.43e-08	1.18e-05
ENSG00000104324	CPQ	17.98	8.16	-2.2	8.09e-05	0.000463815
ENSG00000119771	KLHL29	41.44	18.85	-2.2	0.00121774	0.00332552
ENSG00000173846	PLK3	31.54	14.31	-2.2	0.000110999	0.000579451
ENSG00000176720	BOK	17.43	7.94	-2.2	0.0129575	0.0217256
ENSG00000179532	DNHD1	29.59	13.45	-2.2	0.00090892	0.00265219
ENSG00000221955	SLC12A8	25.17	11.45	-2.2	5.27e-06	9.28e-05
ENSG00000259972	AC009120.6	13.74	6.24	-2.2	0.000351218	0.00129976
ENSG00000089327	FXYD5	18.46	8.44	-2.19	0.00104772	0.0029657
ENSG00000104722	NEFM	69.43	31.88	-2.18	1.15e-05	0.000140479
ENSG00000178814	OPLAH	56.06	25.74	-2.18	0.000211018	0.000907036
ENSG00000033327	GAB2	45.86	21.13	-2.17	0.0230113	0.0350641
ENSG00000115226	FNDC4	10.51	4.85	-2.17	3.97e-05	0.000295207
ENSG00000153904	DDAH1	102.06	46.99	-2.17	0.0339868	0.048715
ENSG00000204389	HSPA1A	190.8	87.73	-2.17	7.61e-06	0.000111165
ENSG00000076513	ANKRD13A	38.17	17.71	-2.16	2.72e-06	6.15e-05
ENSG00000197530	MIB2	33.66	15.61	-2.16	0.00115024	0.0031932
ENSG00000206579	XKR4	11.31	5.23	-2.16	0.000133641	0.000651645
ENSG00000269929	RP11-2B6.2	10.84	5.02	-2.16	0.000342338	0.0012742
ENSG00000144824	PHLDB2	32.48	15.09	-2.15	0.00140445	0.00368236
ENSG00000047578	KIAA0556	21.01	9.83	-2.14	0.000432572	0.00151615
ENSG00000112655	PTK7	92.16	43.02	-2.14	0.000388174	0.00139698
ENSG00000144036	EXOC6B	286.13	134.5	-2.13	6.14e-05	0.000392608
ENSG00000101384	JAG1	109.89	51.89	-2.12	0.0100598	0.0177621
ENSG00000118762	PKD2	25.86	12.22	-2.12	0.000429069	0.0015107
ENSG00000139370	SLC15A4	53.61	25.32	-2.12	0.000870368	0.0025687
ENSG00000154447	SH3RF1	19.77	9.31	-2.12	8.17e-06	0.000117166
ENSG00000250305	KIAA1456	282.82	133.16	-2.12	0.00562785	0.0110687
ENSG00000174482	LINGO2	23.04	10.94	-2.11	0.000106291	0.000561741
ENSG00000245532	NEAT1	1135.63	539.17	-2.11	6.78e-05	0.000414197
ENSG00000110169	HPX	12.43	5.92	-2.1	0.0127164	0.0214252
ENSG00000125744	RTN2	20.79	9.92	-2.1	0.00701836	0.0132425
ENSG00000132334	PTPRE	19.32	9.22	-2.1	0.000223091	0.000940953
ENSG00000163686	ABHD6	231.78	110.25	-2.1	0.00522744	0.0104266
ENSG00000179604	CDC42EP4	63.7	30.3	-2.1	0.00653583	0.0124932
ENSG00000179818	PCBP1-AS1	86.02	41.02	-2.1	0.000139076	0.00066867
ENSG00000164543	STK17A	90.86	43.45	-2.09	0.0208923	0.0322024
ENSG00000171621	SPSB1	33.14	15.88	-2.09	0.0054261	0.0107455
ENSG00000080845	DLGAP4	71.52	34.34	-2.08	3.33e-05	0.000263717
ENSG00000102316	MAGED2	170.4	81.81	-2.08	1.01e-07	1.53e-05
ENSG00000154358	OBSCN	22.99	11.05	-2.08	0.00191585	0.0046901
ENSG00000183570	PCBP3	12.71	6.1	-2.08	0.00120822	0.0033065
ENSG00000185164	NOMO2	30.67	14.71	-2.08	2.53e-06	5.84e-05
ENSG00000279821	RP11-1334A24.5	11.58	5.58	-2.08	0.000764436	0.00232055
ENSG00000102786	INTS6	92.8	44.85	-2.07	2.05e-07	1.96e-05
ENSG00000110013	SIAE	56.13	27.1	-2.07	3.92e-06	7.86e-05
ENSG00000142765	SYTL1	17.58	8.49	-2.07	0.00122376	0.00333444
ENSG00000174807	CD248	357.76	173.03	-2.07	0.00387289	0.00818385
ENSG00000185008	ROBO2	25.42	12.28	-2.07	2.91e-05	0.000243457
ENSG00000250067	YJEFN3	12.5	6.03	-2.07	0.00202939	0.0048939
ENSG00000271895	RP4-635E18.8	18.85	9.09	-2.07	0.0184042	0.0290015
ENSG00000012822	CALCOCO1	58.48	28.43	-2.06	0.0103452	0.0181709
ENSG00000166189	HPS6	15.35	7.45	-2.06	1.6e-06	4.91e-05
ENSG00000078804	TP53INP2	23.8	11.59	-2.05	0.00466404	0.00952841
ENSG00000090006	LTBP4	191.66	93.46	-2.05	9.24e-05	0.000507506
ENSG00000134207	SYT6	83.23	40.54	-2.05	9.4e-05	0.00051419
ENSG00000150457	LATS2	19.07	9.31	-2.05	0.0208592	0.0321577
ENSG00000215252	GOLGA8B	42.87	20.93	-2.05	0.000321507	0.00121711
ENSG00000096093	EFHC1	18.15	8.9	-2.04	3.39e-05	0.000267038
ENSG00000168159	RNF187	86.14	42.23	-2.04	7.75e-05	0.000454341
ENSG00000172037	LAMB2	132.29	64.96	-2.04	0.00297928	0.00659953
ENSG00000184009	ACTG1	10690	5229.71	-2.04	0.0188247	0.0295321
ENSG00000087303	NID2	140.06	69.16	-2.03	0.00436805	0.00902116
ENSG00000106066	CPVL	304.63	151.16	-2.02	3.52e-05	0.000273229
ENSG00000021762	OSBPL5	26.67	13.24	-2.01	5.43e-07	2.88e-05
ENSG00000039523	FAM65A	16.19	8.04	-2.01	0.000430803	0.00151337
ENSG00000083857	FAT1	252.85	125.56	-2.01	0.00100987	0.00288168
ENSG00000234684	SDCBP2-AS1	10.48	5.22	-2.01	8.33e-05	0.000470667
ENSG00000258839	MC1R	28.32	14.09	-2.01	4.7e-05	0.000327364
ENSG00000132205	EMILIN2	42.09	21.09	-2	0.0152466	0.0247657
ENSG00000271303	SRXN1	24.35	12.18	-2	1.15e-06	3.96e-05
ENSG00000107140	TESK1	45.65	22.96	-1.99	9.37e-06	0.000126791
ENSG00000140416	TPM1	92.23	46.34	-1.99	0.0112485	0.0193908
ENSG00000143367	TUFT1	10.77	5.41	-1.99	0.0253582	0.0380128
ENSG00000168994	PXDC1	29.8	14.98	-1.99	6.93e-06	0.00010541
ENSG00000187498	COL4A1	158.25	79.33	-1.99	0.00937294	0.0167655
ENSG00000197746	PSAP	1511.81	760.47	-1.99	6.26e-06	0.000100761
ENSG00000139970	RTN1	18.63	9.43	-1.98	2e-05	0.000192695
ENSG00000168243	GNG4	16.13	8.13	-1.98	0.0287987	0.0423272
ENSG00000175309	PHYKPL	31.78	16.09	-1.98	0.000144695	0.00068325
ENSG00000104067	TJP1	32.75	16.62	-1.97	0.0092421	0.0165712
ENSG00000204256	BRD2	610.56	310.45	-1.97	1.94e-07	1.88e-05
ENSG00000230699	RP11-54O7.1	12.04	6.11	-1.97	0.025807	0.0385811
ENSG00000040199	PHLPP2	41.54	21.2	-1.96	8.4e-05	0.000473423
ENSG00000105880	DLX5	174.05	88.68	-1.96	0.00205255	0.00493439
ENSG00000127419	TMEM175	15.91	8.1	-1.96	0.00853495	0.0155515
ENSG00000131711	MAP1B	52.68	26.88	-1.96	6.84e-05	0.000416962
ENSG00000162783	IER5	50.61	25.8	-1.96	5.82e-08	1.29e-05
ENSG00000163110	PDLIM5	173.92	88.54	-1.96	0.00279455	0.00627823
ENSG00000171791	BCL2	32.73	16.69	-1.96	0.00285912	0.00639228
ENSG00000175866	BAIAP2	99.13	50.46	-1.96	5.39e-06	9.33e-05
ENSG00000180747	SMG1P3	13.04	6.67	-1.96	0.0142956	0.023447
ENSG00000187323	DCC	149.18	76	-1.96	0.00203052	0.00489509
ENSG00000215447	BX322557.10	19.15	9.76	-1.96	0.0317364	0.0460341
ENSG00000131018	SYNE1	28.27	14.47	-1.95	0.0223003	0.0340946
ENSG00000149131	SERPING1	14.04	7.19	-1.95	0.000982957	0.00282254
ENSG00000070081	NUCB2	66.16	34.13	-1.94	1.33e-05	0.000152696
ENSG00000092096	SLC22A17	72.13	37.17	-1.94	8.65e-07	3.57e-05
ENSG00000143032	BARHL2	117.4	60.39	-1.94	0.017873	0.0283431
ENSG00000157483	MYO1E	56.47	29.13	-1.94	0.00289705	0.00646169
ENSG00000162729	IGSF8	34.93	17.97	-1.94	0.00269434	0.00609726
ENSG00000179886	TIGD5	11.2	5.76	-1.94	4.18e-05	0.00030405
ENSG00000155893	PXYLP1	12.88	6.69	-1.93	0.000622921	0.00199156
ENSG00000163703	CRELD1	47.51	24.56	-1.93	0.00364124	0.00780064
ENSG00000065357	DGKA	23.46	12.21	-1.92	0.0117105	0.0199938
ENSG00000073417	PDE8A	157.51	82.23	-1.92	2.74e-05	0.000235036
ENSG00000087095	NLK	36.01	18.8	-1.92	0.00307734	0.00677416
ENSG00000104856	RELB	11.4	5.94	-1.92	0.00309275	0.00679844
ENSG00000137726	FXYD6	13.4	6.97	-1.92	0.00534425	0.0106105
ENSG00000178467	P4HTM	32.35	16.88	-1.92	4.86e-06	8.89e-05
ENSG00000244165	P2RY11	132.04	68.61	-1.92	3.63e-05	0.000277855
ENSG00000138166	DUSP5	97.34	51.06	-1.91	0.00865802	0.0157424
ENSG00000153820	SPHKAP	18.35	9.59	-1.91	0.00376862	0.00801813
ENSG00000003393	ALS2	89.21	46.86	-1.9	4.39e-06	8.43e-05
ENSG00000008294	SPAG9	184.86	97.49	-1.9	1.89e-05	0.000185447
ENSG00000072840	EVC	12.54	6.61	-1.9	0.00350948	0.00756226
ENSG00000170175	CHRNB1	12.99	6.84	-1.9	0.0153887	0.0249494
ENSG00000224012	RP11-756G12.1	30.38	16.01	-1.9	0.010374	0.0182049
ENSG00000121310	ECHDC2	57.64	30.48	-1.89	2.54e-06	5.84e-05
ENSG00000139998	RAB15	44.9	23.81	-1.89	0.00144909	0.00377766
ENSG00000173227	SYT12	26.97	14.29	-1.89	0.000143211	0.000679571
ENSG00000178631	ACTG1P1	15.97	8.47	-1.89	0.00199896	0.00483856
ENSG00000124225	PMEPA1	34.64	18.47	-1.88	0.00314508	0.00688762
ENSG00000143341	HMCN1	188.15	99.83	-1.88	0.0165066	0.0264905
ENSG00000143995	MEIS1	48.6	25.92	-1.88	0.00130281	0.00348589
ENSG00000163900	TMEM41A	50.35	26.79	-1.88	0.0180497	0.0285358
ENSG00000187994	RINL	11.62	6.17	-1.88	0.0316133	0.0458986
ENSG00000197324	LRP10	18.78	10	-1.88	0.0178929	0.028363
ENSG00000248323	LUCAT1	21.63	11.49	-1.88	0.00997665	0.0176555
ENSG00000278864	RP11-45M22.2	23.76	12.63	-1.88	0.00130299	0.00348589
ENSG00000102908	NFAT5	19.73	10.57	-1.87	0.00614228	0.0118637
ENSG00000129951	LPPR3	12.9	6.91	-1.87	0.0204944	0.0316963
ENSG00000149428	HYOU1	458.09	244.38	-1.87	0.00724353	0.0135978
ENSG00000159267	HLCS	29.61	15.8	-1.87	0.00349463	0.00753444
ENSG00000163898	LIPH	27.3	14.61	-1.87	0.0021224	0.00506306
ENSG00000175592	FOSL1	108.62	57.99	-1.87	4.81e-07	2.81e-05
ENSG00000196639	HRH1	11.38	6.07	-1.87	2.95e-06	6.51e-05
ENSG00000214269	LGMNP1	17.33	9.27	-1.87	0.00130835	0.00349781
ENSG00000260772	RP11-311C24.1	14.97	8.02	-1.87	0.00145788	0.00378911
ENSG00000004848	ARX	22.47	12.08	-1.86	0.00123219	0.00335152
ENSG00000167657	DAPK3	168.5	90.66	-1.86	1.86e-06	5.23e-05
ENSG00000179431	FJX1	79.55	42.84	-1.86	2.29e-06	5.55e-05
ENSG00000198363	ASPH	107.06	57.44	-1.86	0.00790753	0.0146248
ENSG00000251002	AE000661.37	19.45	10.46	-1.86	0.00015345	0.000713677
ENSG00000259144	RANBP20P	12.66	6.79	-1.86	1.64e-06	4.93e-05
ENSG00000006282	SPATA20	37.78	20.37	-1.85	0.001985	0.00481379
ENSG00000110422	HIPK3	52.29	28.28	-1.85	0.00156417	0.00400497
ENSG00000166747	AP1G1	193.77	104.52	-1.85	2.76e-05	0.000236303
ENSG00000275180	RP11-631N16.4	14.27	7.71	-1.85	0.0170096	0.0271685
ENSG00000068971	PPP2R5B	13.06	7.08	-1.84	0.000852694	0.00252422
ENSG00000071127	WDR1	969.68	525.93	-1.84	0.0232401	0.0353781
ENSG00000078596	ITM2A	2429.8	1318.2	-1.84	0.0307185	0.0447838
ENSG00000102290	PCDH11X	15.25	8.3	-1.84	3.92e-06	7.86e-05
ENSG00000127957	PMS2P3	16.7	9.1	-1.84	0.0137923	0.0227707
ENSG00000154359	LONRF1	258.35	140.18	-1.84	0.000404611	0.0014456
ENSG00000156273	BACH1	63.51	34.57	-1.84	3.92e-06	7.86e-05
ENSG00000213462	ERV3-1	16.65	9.03	-1.84	0.00111967	0.00312761
ENSG00000240849	TMEM189	41.78	22.74	-1.84	0.0154181	0.0249868
ENSG00000258441	LINC00641	15.11	8.2	-1.84	0.0108591	0.0188557
ENSG00000078269	SYNJ2	77.49	42.25	-1.83	0.00313328	0.00687001
ENSG00000095564	BTAF1	59.81	32.65	-1.83	5.98e-09	8.62e-06
ENSG00000106404	CLDN15	30.28	16.56	-1.83	1.1e-05	0.000136475
ENSG00000197081	IGF2R	76.44	41.7	-1.83	3.68e-05	0.000279954
ENSG00000204262	COL5A2	115.18	62.99	-1.83	0.0128473	0.0215829
ENSG00000255185	PDXDC2P	14.96	8.19	-1.83	0.0146549	0.0239653
ENSG00000064393	HIPK2	13.66	7.52	-1.82	0.00262651	0.00597165
ENSG00000102024	PLS3	139.54	76.71	-1.82	1.61e-06	4.91e-05
ENSG00000113108	APBB3	66.3	36.34	-1.82	3.83e-06	7.8e-05
ENSG00000117868	ESYT2	64.92	35.65	-1.82	0.000993917	0.00284255
ENSG00000130779	CLIP1	79.96	44.28	-1.81	0.000684126	0.00214304
ENSG00000140105	WARS	444.53	246.26	-1.81	0.000134058	0.000652451
ENSG00000166261	ZNF202	86.72	47.78	-1.81	7.95e-05	0.000459204
ENSG00000176826	FKBP9P1	19.66	10.85	-1.81	0.0151146	0.0246081
ENSG00000196428	TSC22D2	41.96	23.13	-1.81	6.88e-05	0.000418279
ENSG00000234616	JRK	34.92	19.25	-1.81	0.000409407	0.00145937
ENSG00000241547	ACTG1P20	122.93	67.77	-1.81	0.025035	0.0376083
ENSG00000253276	CCDC71L	31.23	17.21	-1.81	0.00340309	0.00735549
ENSG00000100600	LGMN	90.56	50.24	-1.8	0.00610584	0.0117992
ENSG00000104774	MAN2B1	102.6	56.98	-1.8	0.00165989	0.00421523
ENSG00000108654	DDX5	2815.72	1565.84	-1.8	0.000173455	0.000782771
ENSG00000118217	ATF6	26.89	14.98	-1.8	4.47e-06	8.53e-05
ENSG00000134324	LPIN1	60.07	33.32	-1.8	0.00116404	0.00322084
ENSG00000162413	KLHL21	74.69	41.48	-1.8	0.000867076	0.00256288
ENSG00000134884	ARGLU1	370.25	206.42	-1.79	4.47e-05	0.000314347
ENSG00000145014	TMEM44	36.2	20.17	-1.79	7.16e-06	0.000106756
ENSG00000166949	SMAD3	41.74	23.27	-1.79	0.00372471	0.00794434
ENSG00000182050	MGAT4C	19.99	11.15	-1.79	0.000392414	0.00140786
ENSG00000197217	ENTPD4	87.95	49.18	-1.79	0.00194462	0.0047396
ENSG00000198517	MAFK	40.11	22.46	-1.79	0.000225508	0.000948138
ENSG00000206503	HLA-A	539.37	301.59	-1.79	2.49e-06	5.77e-05
ENSG00000102401	ARMCX3	67.92	38.07	-1.78	2.68e-08	1.18e-05
ENSG00000128710	HOXD10	118.94	66.78	-1.78	0.0192175	0.0300747
ENSG00000138074	SLC5A6	685.49	385.64	-1.78	0.012145	0.0205921
ENSG00000146592	CREB5	17.04	9.58	-1.78	4.77e-05	0.000330254
ENSG00000055483	USP36	87.01	49.16	-1.77	7.35e-06	0.000108563
ENSG00000109472	CPE	77.24	43.63	-1.77	0.000704571	0.00218852
ENSG00000154380	ENAH	300.56	170.05	-1.77	0.00270485	0.00611411
ENSG00000185386	MAPK11	15.07	8.51	-1.77	0.00183535	0.00453408
ENSG00000197694	SPTAN1	355.14	200.64	-1.77	5.82e-06	9.73e-05
ENSG00000105835	NAMPT	47.92	27.28	-1.76	0.00662453	0.0126409
ENSG00000124749	COL21A1	198.56	112.5	-1.76	2.73e-05	0.000234923
ENSG00000124762	CDKN1A	48.52	27.6	-1.76	0.00874202	0.0158542
ENSG00000139289	PHLDA1	14.8	8.43	-1.76	0.0311823	0.0453577
ENSG00000154654	NCAM2	28.02	15.94	-1.76	0.000887686	0.00260895
ENSG00000099331	MYO9B	52.26	29.78	-1.75	0.00120141	0.00329357
ENSG00000130589	HELZ2	32.05	18.34	-1.75	0.0111441	0.0192385
ENSG00000145819	ARHGAP26	33.98	19.42	-1.75	4.65e-06	8.62e-05
ENSG00000169851	PCDH7	252.43	144.01	-1.75	0.0154714	0.0250521
ENSG00000173281	PPP1R3B	27.38	15.65	-1.75	0.00976024	0.017316
ENSG00000205903	ZNF316	27.4	15.62	-1.75	0.000880105	0.00259151
ENSG00000215375	MYL5	11.72	6.7	-1.75	0.0329192	0.0474392
ENSG00000011021	CLCN6	26.06	14.97	-1.74	2.29e-05	0.00021101
ENSG00000050405	LIMA1	266.43	153.3	-1.74	4.85e-05	0.000333622
ENSG00000088899	LZTS3	16.42	9.41	-1.74	2.64e-07	2.22e-05
ENSG00000135506	OS9	264.08	151.87	-1.74	0.000122007	0.000612247
ENSG00000172869	DMXL1	16.88	9.72	-1.74	0.00141606	0.00370651
ENSG00000186318	BACE1	42.22	24.21	-1.74	0.0189524	0.0297024
ENSG00000198900	TOP1	149.63	85.84	-1.74	2.97e-08	1.18e-05
ENSG00000126790	L3HYPDH	75.71	43.83	-1.73	0.00166297	0.00422029
ENSG00000148841	ITPRIP	52.42	30.23	-1.73	0.000220315	0.000934582
ENSG00000149948	HMGA2	66.83	38.64	-1.73	1.86e-05	0.000185171
ENSG00000154162	CDH12	93.55	53.98	-1.73	0.0175235	0.0278458
ENSG00000163660	CCNL1	347.72	201.28	-1.73	1.32e-07	1.73e-05
ENSG00000176022	B3GALT6	54.82	31.7	-1.73	0.00018385	0.00081731
ENSG00000182796	TMEM198B	13.97	8.06	-1.73	0.000792021	0.00238653
ENSG00000198467	TPM2	250.91	145.07	-1.73	4.13e-06	8.04e-05
ENSG00000099814	CEP170B	24.07	13.97	-1.72	0.00258638	0.00590465
ENSG00000108515	ENO3	27.6	16.03	-1.72	0.000479487	0.00163765
ENSG00000132382	MYBBP1A	229.22	132.95	-1.72	0.00536251	0.0106413
ENSG00000134815	DHX34	20	11.66	-1.72	0.00023763	0.000983107
ENSG00000139645	ANKRD52	37.12	21.63	-1.72	0.0237526	0.0359956
ENSG00000149577	SIDT2	44.96	26.19	-1.72	0.00226169	0.00531199
ENSG00000166471	TMEM41B	92.98	54.03	-1.72	0.00473507	0.0096557
ENSG00000170631	ZNF16	30.67	17.88	-1.72	0.0334134	0.0479997
ENSG00000184613	NELL2	1047.2	607.09	-1.72	1.06e-06	3.83e-05
ENSG00000221978	CCNL2	472.6	274.18	-1.72	2.4e-05	0.000216719
ENSG00000151914	DST	63.46	37.21	-1.71	0.00208266	0.00498667
ENSG00000167110	GOLGA2	103.62	60.48	-1.71	6.59e-05	0.000409001
ENSG00000178209	PLEC	194.59	113.52	-1.71	0.00677653	0.0128581
ENSG00000187243	MAGED4B	12.38	7.23	-1.71	0.00119312	0.00327903
ENSG00000235554	AC005822.1	58.79	34.37	-1.71	0.0125169	0.0211469
ENSG00000090863	GLG1	683.7	401.19	-1.7	7.59e-07	3.46e-05
ENSG00000101460	MAP1LC3A	35.14	20.64	-1.7	8.66e-05	0.000484506
ENSG00000128641	MYO1B	21.14	12.41	-1.7	0.00963131	0.0171304
ENSG00000151276	MAGI1	32.42	19.07	-1.7	2.85e-05	0.000241484
ENSG00000164741	DLC1	118.08	69.57	-1.7	0.0212214	0.0326365
ENSG00000197343	ZNF655	79.61	46.78	-1.7	2.67e-05	0.000231065
ENSG00000198804	MT-CO1	24906.8	14638.8	-1.7	0.000310711	0.00118434
ENSG00000214147	RP11-332P22.2	18.64	10.95	-1.7	0.00766093	0.0142196
ENSG00000071537	SEL1L	49.85	29.57	-1.69	3.27e-07	2.35e-05
ENSG00000104823	ECH1	275.26	162.72	-1.69	0.00987973	0.0175017
ENSG00000104884	ERCC2	68.24	40.31	-1.69	0.000286749	0.00112622
ENSG00000115194	SLC30A3	37.06	21.93	-1.69	0.0340991	0.0488616
ENSG00000117305	HMGCL	22.84	13.52	-1.69	0.0198407	0.030901
ENSG00000140688	C16orf58	96.6	57.18	-1.69	1.23e-05	0.000146466
ENSG00000141524	TMC6	31.72	18.72	-1.69	0.000615307	0.00197372
ENSG00000160360	GPSM1	49.12	29	-1.69	5.87e-05	0.000380925
ENSG00000163659	TIPARP	161.99	95.76	-1.69	0.00749149	0.0139754
ENSG00000166173	LARP6	72.83	43.06	-1.69	4.1e-06	8.02e-05
ENSG00000197122	SRC	12.34	7.31	-1.69	0.00715465	0.0134636
ENSG00000254470	AP5B1	17.35	10.25	-1.69	0.000744075	0.00228287
ENSG00000033867	SLC4A7	19.3	11.51	-1.68	0.000213721	0.000915459
ENSG00000100994	PYGB	60.63	35.99	-1.68	0.000337182	0.00126106
ENSG00000120725	SIL1	64.12	38.12	-1.68	0.000560978	0.00184682
ENSG00000140403	DNAJA4	23.42	13.95	-1.68	0.00220547	0.00520043
ENSG00000147799	ARHGAP39	22.3	13.31	-1.68	4.99e-06	8.99e-05
ENSG00000175265	GOLGA8A	30.82	18.38	-1.68	0.000317634	0.0012048
ENSG00000182197	EXT1	292.33	174.03	-1.68	0.000226519	0.000950149
ENSG00000197162	ZNF785	20.48	12.17	-1.68	3.05e-06	6.65e-05
ENSG00000270388	RP11-475J5.8	367.08	218.99	-1.68	0.00174492	0.00437067
ENSG00000070610	GBA2	96.31	57.52	-1.67	8.27e-05	0.000469479
ENSG00000144233	AMMECR1L	40.89	24.53	-1.67	0.0130309	0.0218204
ENSG00000172071	EIF2AK3	16.76	10.02	-1.67	0.000989105	0.0028339
ENSG00000176248	ANAPC2	48.47	29.02	-1.67	0.00152207	0.00391527
ENSG00000232599	RP1-161N10.1	16.59	9.93	-1.67	0.00116322	0.00321972
ENSG00000128016	ZFP36	15.77	9.52	-1.66	0.00183546	0.00453408
ENSG00000133101	CCNA1	19.98	12.02	-1.66	0.00114557	0.00318338
ENSG00000153914	SREK1	142.54	85.74	-1.66	0.000946099	0.00274065
ENSG00000166670	MMP10	48.63	29.21	-1.66	6.72e-05	0.000412703
ENSG00000228315	GUSBP11	22.26	13.44	-1.66	0.000691211	0.00216087
ENSG00000239665	RP11-295P9.3	28.76	17.36	-1.66	0.00414044	0.00864005
ENSG00000075240	GRAMD4	14.44	8.74	-1.65	0.000267461	0.00106778
ENSG00000112893	MAN2A1	180.35	109.31	-1.65	6.14e-07	3.09e-05
ENSG00000123130	ACOT9	58.68	35.53	-1.65	0.0206145	0.0318496
ENSG00000131051	RBM39	749.17	454.45	-1.65	7.46e-06	0.000109739
ENSG00000181789	COPG1	188.66	114.29	-1.65	0.00305088	0.00672891
ENSG00000198380	GFPT1	44.76	27.11	-1.65	5.19e-05	0.00034908
ENSG00000237973	RP5-857K21.6	1230.92	746.09	-1.65	0.000844625	0.00250416
ENSG00000257315	ZBED6	17.69	10.7	-1.65	0.000100161	0.000538465
ENSG00000034152	MAP2K3	104.41	63.57	-1.64	0.00164608	0.00418839
ENSG00000075711	DLG1	88.21	53.69	-1.64	0.0116748	0.0199503
ENSG00000083812	ZNF324	15.41	9.39	-1.64	5.9e-05	0.000382159
ENSG00000151632	AKR1C2	29.95	18.23	-1.64	0.000946534	0.00274065
ENSG00000161091	MFSD12	114.64	69.84	-1.64	0.00019803	0.000862058
ENSG00000176155	CCDC57	47.53	28.98	-1.64	2.23e-06	5.48e-05
ENSG00000176771	NCKAP5	23.32	14.26	-1.64	0.0111997	0.0193217
ENSG00000204569	PPP1R10	115.15	70.21	-1.64	0.0116111	0.0198677
ENSG00000230916	RP11-10B2.1	450.68	274.12	-1.64	0.00216364	0.00512987
ENSG00000103855	CD276	74.38	45.77	-1.63	0.000889103	0.00261107
ENSG00000124193	SRSF6	319.04	195.39	-1.63	0.0198859	0.0309403
ENSG00000126062	TMEM115	36.09	22.12	-1.63	3.65e-05	0.000278211
ENSG00000179820	MYADM	207.43	127.11	-1.63	0.00480383	0.00976254
ENSG00000182199	SHMT2	327.26	200.95	-1.63	0.0145594	0.0238342
ENSG00000196535	MYO18A	104.71	64.32	-1.63	0.00674724	0.0128151
ENSG00000210082	MT-RNR2	14606.1	8945.64	-1.63	0.0308413	0.0449122
ENSG00000248919	ATP5J2-PTCD1	24.65	15.13	-1.63	0.00143269	0.00374121
ENSG00000013288	MAN2B2	13.17	8.14	-1.62	0.000988194	0.00283338
ENSG00000104805	NUCB1	201.17	124.15	-1.62	0.00590327	0.0114763
ENSG00000105223	PLD3	884.4	546.32	-1.62	0.00151929	0.0039107
ENSG00000107581	EIF3A	298.37	184.6	-1.62	5.85e-07	2.98e-05
ENSG00000123200	ZC3H13	238.1	146.83	-1.62	0.000290767	0.00113739
ENSG00000128567	PODXL	70.7	43.59	-1.62	0.000220355	0.000934582
ENSG00000135637	CCDC142	19.04	11.77	-1.62	0.000620866	0.00198744
ENSG00000136870	ZNF189	16.84	10.41	-1.62	1.99e-06	5.26e-05
ENSG00000139631	CSAD	41.41	25.5	-1.62	0.0224546	0.0343035
ENSG00000143398	PIP5K1A	116.46	71.96	-1.62	0.000207527	0.000896355
ENSG00000165102	HGSNAT	31.59	19.53	-1.62	0.00244113	0.00564116
ENSG00000167766	ZNF83	48.72	30.16	-1.62	9.8e-05	0.000529963
ENSG00000168096	ANKS3	33.71	20.83	-1.62	3.57e-05	0.00027544
ENSG00000168906	MAT2A	534.05	329.79	-1.62	0.00213364	0.00508207
ENSG00000170166	HOXD4	28.13	17.34	-1.62	0.0327132	0.0471949
ENSG00000170185	USP38	14.13	8.71	-1.62	0.00338964	0.00733052
ENSG00000181449	SOX2	95.27	58.96	-1.62	0.00409619	0.00856928
ENSG00000181577	C6orf223	13.11	8.11	-1.62	0.0104958	0.0183606
ENSG00000184014	DENND5A	171.73	106.33	-1.62	9e-06	0.000123251
ENSG00000186815	TPCN1	19.87	12.24	-1.62	1.24e-05	0.000146657
ENSG00000222041	LINC00152	102.31	63.18	-1.62	0.0142799	0.0234262
ENSG00000012983	MAP4K5	72.93	45.22	-1.61	1.84e-06	5.21e-05
ENSG00000077782	FGFR1	345.08	214.78	-1.61	0.00113303	0.00315329
ENSG00000100299	ARSA	27.64	17.16	-1.61	0.000167162	0.000760569
ENSG00000110047	EHD1	83.69	52.14	-1.61	0.0052118	0.0104001
ENSG00000136026	CKAP4	147.61	91.65	-1.61	0.03496	0.0498728
ENSG00000165626	BEND7	18.02	11.2	-1.61	0.00870729	0.0158145
ENSG00000168374	ARF4	182.48	113.08	-1.61	0.000459844	0.00158734
ENSG00000174943	KCTD13	31.33	19.48	-1.61	0.000263632	0.00105521
ENSG00000186866	POFUT2	61.62	38.28	-1.61	0.00215994	0.00512268
ENSG00000249780	RP11-352E6.2	378.1	235.41	-1.61	0.00483082	0.00981437
ENSG00000258012	RP11-603K19.1	30.3	18.85	-1.61	0.00120945	0.00330871
ENSG00000119326	CTNNAL1	137	85.68	-1.6	3.48e-05	0.000271777
ENSG00000131069	ACSS2	34.37	21.48	-1.6	0.00060076	0.00194071
ENSG00000131873	CHSY1	76.8	47.99	-1.6	4.14e-05	0.000301912
ENSG00000136444	RSAD1	50.73	31.71	-1.6	4.4e-05	0.00031341
ENSG00000149218	ENDOD1	23.61	14.76	-1.6	0.0135497	0.0224717
ENSG00000173276	ZBTB21	23.82	14.91	-1.6	0.0012187	0.00332696
ENSG00000174483	BBS1	44.79	28.03	-1.6	0.00299062	0.00661709
ENSG00000178752	FAM132B	20.49	12.8	-1.6	0.00320319	0.00699164
ENSG00000181191	PJA1	60.69	37.84	-1.6	0.01013	0.0178577
ENSG00000244300	GATA2-AS1	14.6	9.13	-1.6	0.000351676	0.00130064
ENSG00000272669	RP3-508I15.21	20.08	12.55	-1.6	0.0262007	0.0390943
ENSG00000065717	TLE2	14.85	9.34	-1.59	0.00812107	0.0149591
ENSG00000108312	UBTF	231.53	146.04	-1.59	0.0345848	0.0494533
ENSG00000127980	PEX1	16.24	10.24	-1.59	0.000590619	0.00191673
ENSG00000139192	TAPBPL	21.92	13.8	-1.59	0.0220019	0.0336896
ENSG00000164048	ZNF589	28.75	18.09	-1.59	5.37e-05	0.000356347
ENSG00000165271	NOL6	68.31	42.92	-1.59	0.00644829	0.0123594
ENSG00000186439	TRDN	23.35	14.65	-1.59	0.000239342	0.000986508
ENSG00000198466	ZNF587	20.19	12.67	-1.59	0.0189133	0.0296592
ENSG00000206341	HLA-H	26.56	16.69	-1.59	3.83e-05	0.0002882
ENSG00000222009	BTBD19	21.86	13.74	-1.59	0.0037286	0.00795044
ENSG00000022567	SLC45A4	17.62	11.12	-1.58	0.0187158	0.029403
ENSG00000110851	PRDM4	33.38	21.15	-1.58	3.69e-05	0.000280399
ENSG00000115641	FHL2	53.92	34.23	-1.58	0.00102818	0.00292317
ENSG00000140400	MAN2C1	192.86	121.68	-1.58	1.49e-05	0.000161957
ENSG00000164307	ERAP1	106.18	67.38	-1.58	5.61e-07	2.94e-05
ENSG00000166341	DCHS1	20.27	12.85	-1.58	0.000340328	0.00126854
ENSG00000172638	EFEMP2	119.92	75.95	-1.58	0.00374226	0.00797497
ENSG00000247626	MARS2	16.69	10.56	-1.58	4.77e-05	0.000330254
ENSG00000007392	LUC7L	192.51	122.91	-1.57	0.000119358	0.000602379
ENSG00000085733	CTTN	275.76	176.01	-1.57	0.00167554	0.00423971
ENSG00000105221	AKT2	229.24	145.85	-1.57	0.00112592	0.00314115
ENSG00000107815	C10orf2	54.54	34.76	-1.57	0.0103644	0.0181922
ENSG00000108175	ZMIZ1	37.4	23.76	-1.57	0.000498097	0.00168783
ENSG00000111641	NOP2	273.85	174.18	-1.57	0.00956442	0.0170388
ENSG00000139734	DIAPH3	64.33	40.91	-1.57	0.0107283	0.0186746
ENSG00000205730	ITPRIPL2	20.67	13.17	-1.57	0.0196987	0.0307045
ENSG00000059378	PARP12	36.85	23.67	-1.56	0.00307558	0.00677222
ENSG00000079974	RABL2B	27.64	17.77	-1.56	0.0209886	0.032338
ENSG00000092820	EZR	298.71	192.01	-1.56	0.000523472	0.00174558
ENSG00000139044	B4GALNT3	18.8	12.03	-1.56	0.0111423	0.0192385
ENSG00000160767	FAM189B	29.99	19.25	-1.56	0.000734841	0.0022644
ENSG00000166401	SERPINB8	61.2	39.17	-1.56	2.57e-05	0.000227134
ENSG00000177426	TGIF1	183.67	117.6	-1.56	4.05e-05	0.000298438
ENSG00000198026	ZNF335	38.37	24.57	-1.56	1.54e-06	4.78e-05
ENSG00000198431	TXNRD1	2082.64	1334.56	-1.56	0.0180228	0.0285106
ENSG00000215895	RP11-334L9.1	26.99	17.26	-1.56	0.00105971	0.00298775
ENSG00000262902	RP11-750B16.1	1190.02	761.89	-1.56	0.00238777	0.00553693
ENSG00000035115	SH3YL1	43.33	27.89	-1.55	0.0235023	0.0356932
ENSG00000065802	ASB1	41.04	26.4	-1.55	1.79e-05	0.000181366
ENSG00000093010	COMT	160.07	103.08	-1.55	0.0136641	0.0226025
ENSG00000103168	TAF1C	71.28	45.88	-1.55	0.00911883	0.0163919
ENSG00000105767	CADM4	61.49	39.6	-1.55	0.00424063	0.008812
ENSG00000109920	FNBP4	556.18	357.87	-1.55	5.5e-07	2.9e-05
ENSG00000111275	ALDH2	76.42	49.35	-1.55	0.00146456	0.00380137
ENSG00000118733	OLFM3	126.68	81.98	-1.55	0.000578269	0.0018901
ENSG00000130827	PLXNA3	55.97	36.05	-1.55	0.00966011	0.0171698
ENSG00000154710	RABGEF1	19.73	12.77	-1.55	2.13e-05	0.000200066
ENSG00000158792	SPATA2L	23.6	15.27	-1.55	8.39e-05	0.000473423
ENSG00000162236	STX5	59.45	38.33	-1.55	2.11e-05	0.000199416
ENSG00000185112	FAM43A	45.69	29.57	-1.55	0.00527635	0.0105107
ENSG00000197872	FAM49A	175.17	113.25	-1.55	0.000579539	0.00189266
ENSG00000072134	EPN2	37.82	24.53	-1.54	1.41e-05	0.000156864
ENSG00000091527	CDV3	101.97	66.12	-1.54	0.00574675	0.0112597
ENSG00000099949	LZTR1	50.69	32.99	-1.54	0.00724939	0.0136022
ENSG00000138650	PCDH10	57.35	37.14	-1.54	0.0169765	0.0271211
ENSG00000138688	KIAA1109	19.43	12.65	-1.54	0.0189639	0.0297084
ENSG00000139668	WDFY2	39.67	25.73	-1.54	0.00013291	0.000649307
ENSG00000146352	CLVS2	71.79	46.5	-1.54	8.06e-06	0.000116197
ENSG00000146409	SLC18B1	68.64	44.58	-1.54	4.7e-05	0.000327364
ENSG00000146676	PURB	35.75	23.19	-1.54	0.00170138	0.00428641
ENSG00000147133	TAF1	22.32	14.51	-1.54	0.000571433	0.00187566
ENSG00000151779	NBAS	30.54	19.82	-1.54	1.01e-05	0.00013041
ENSG00000157800	SLC37A3	47.2	30.74	-1.54	0.000411161	0.00146484
ENSG00000158863	FAM160B2	41.77	27.04	-1.54	0.000807131	0.00242077
ENSG00000163346	PBXIP1	39.08	25.38	-1.54	0.000438552	0.00152951
ENSG00000167615	LENG8	126.17	81.67	-1.54	0.0200046	0.0310876
ENSG00000224470	ATXN1L	26.68	17.35	-1.54	0.000338241	0.00126225
ENSG00000117877	CD3EAP	59.42	38.73	-1.53	0.00122644	0.00333987
ENSG00000125459	MSTO1	45.83	30.04	-1.53	1.3e-05	0.000150902
ENSG00000154845	PPP4R1	64.49	42.28	-1.53	0.0204562	0.031656
ENSG00000156564	LRFN2	34.46	22.49	-1.53	0.0204518	0.0316555
ENSG00000162772	ATF3	24.92	16.24	-1.53	0.00639537	0.0122731
ENSG00000173757	STAT5B	18.48	12.09	-1.53	0.000975457	0.0028062
ENSG00000181666	HKR1	32.62	21.27	-1.53	0.0012871	0.0034541
ENSG00000183421	RIPK4	16.25	10.59	-1.53	2.91e-05	0.000243457
ENSG00000271525	ARF4P1	30	19.63	-1.53	0.00409213	0.0085631
ENSG00000020577	SAMD4A	54.97	36.08	-1.52	2.94e-05	0.000244246
ENSG00000044574	HSPA5	884.69	580.23	-1.52	0.00377106	0.00802113
ENSG00000065613	SLK	20.58	13.5	-1.52	0.003102	0.00681104
ENSG00000082805	ERC1	24.51	16.17	-1.52	0.000120043	0.000604737
ENSG00000089486	CDIP1	28.11	18.46	-1.52	0.0158119	0.0255247
ENSG00000090615	GOLGA3	39.36	25.83	-1.52	0.000283312	0.00111612
ENSG00000106868	SUSD1	21.96	14.44	-1.52	0.00415696	0.00865902
ENSG00000134697	GNL2	213.13	140.17	-1.52	6.53e-05	0.000407683
ENSG00000135775	COG2	25.81	16.95	-1.52	0.000114208	0.000589127
ENSG00000137275	RIPK1	18.49	12.14	-1.52	0.0114593	0.0196601
ENSG00000146376	ARHGAP18	22.96	15.15	-1.52	0.00380516	0.00807814
ENSG00000150961	SEC24D	49.51	32.56	-1.52	3.27e-06	7.03e-05
ENSG00000167394	ZNF668	26.25	17.26	-1.52	0.00204934	0.00492819
ENSG00000168066	SF1	926.6	610.57	-1.52	0.00283989	0.00636349
ENSG00000181027	FKRP	38.07	25.1	-1.52	0.00926745	0.0166033
ENSG00000185716	C16orf52	26.37	17.38	-1.52	0.00228285	0.00535196
ENSG00000229644	NAMPTP1	15.3	10.04	-1.52	2.7e-05	0.000232842
ENSG00000081277	PKP1	610.27	404.55	-1.51	0.00550998	0.0108782
ENSG00000101191	DIDO1	61.88	40.97	-1.51	0.00050038	0.00169334
ENSG00000109079	TNFAIP1	31.16	20.64	-1.51	0.000385587	0.00139048
ENSG00000109736	MFSD10	100.33	66.49	-1.51	0.00771292	0.0143058
ENSG00000130810	PPAN	199.89	132.13	-1.51	0.00080157	0.00240688
ENSG00000141458	NPC1	118.81	78.88	-1.51	0.0120048	0.0204198
ENSG00000162836	ACP6	42.33	28	-1.51	0.00822167	0.0151049
ENSG00000169231	THBS3	38.1	25.27	-1.51	0.000739107	0.00227303
ENSG00000170485	NPAS2	22.64	14.99	-1.51	0.00240371	0.00556962
ENSG00000179562	GCC1	19.1	12.61	-1.51	9.18e-07	3.57e-05
ENSG00000196924	FLNA	1563.92	1037.17	-1.51	0.0273183	0.0404351
ENSG00000198576	ARC	81.11	53.68	-1.51	0.00820906	0.0150889
ENSG00000215012	C22orf29	28.4	18.82	-1.51	0.00177835	0.00443045
ENSG00000229807	XIST	497.02	328.25	-1.51	0.00017879	0.000802638
ENSG00000240303	ACAD11	19.16	12.69	-1.51	0.0140271	0.0230946
ENSG00000104142	VPS18	18.47	12.32	-1.5	0.000285524	0.00112255
ENSG00000115274	INO80B	22.05	14.68	-1.5	0.00724771	0.0136022
ENSG00000124222	STX16	50.03	33.28	-1.5	0.00337626	0.00730944
ENSG00000127511	SIN3B	59.97	40.11	-1.5	0.000169078	0.000767036
ENSG00000134686	PHC2	219.8	146.93	-1.5	0.000299729	0.00115497
ENSG00000144040	SFXN5	21.46	14.28	-1.5	0.000381805	0.00138239
ENSG00000147535	PPAPDC1B	75.75	50.66	-1.5	0.00371008	0.00791749
ENSG00000148803	FUOM	27.11	18.08	-1.5	0.00585914	0.0114107
ENSG00000155252	PI4K2A	38.28	25.57	-1.5	0.00177374	0.00442179
ENSG00000162298	SYVN1	68.95	46.03	-1.5	0.000283536	0.00111643
ENSG00000162909	CAPN2	188.92	126.23	-1.5	0.00271979	0.00613693
ENSG00000174996	KLC2	88.59	58.89	-1.5	0.0124909	0.0211123
ENSG00000178567	EPM2AIP1	50.15	33.41	-1.5	0.00107303	0.00302078
ENSG00000234912	SNHG20	36.37	24.25	-1.5	0.000869634	0.00256848
ENSG00000067445	TRO	19.47	13.1	-1.49	0.000241997	0.000992313
ENSG00000075420	FNDC3B	25	16.82	-1.49	0.0316919	0.0459867
ENSG00000096070	BRPF3	36.32	24.39	-1.49	0.00504501	0.0101463
ENSG00000105339	DENND3	48.16	32.34	-1.49	0.0145727	0.023851
ENSG00000112763	BTN2A1	34.37	23.08	-1.49	0.00557556	0.0109909
ENSG00000113504	SLC12A7	57.26	38.45	-1.49	0.0019349	0.00472482
ENSG00000114554	PLXNA1	34.79	23.3	-1.49	0.00362724	0.0077728
ENSG00000115289	PCGF1	58.32	39.21	-1.49	0.0208291	0.0321305
ENSG00000140265	ZSCAN29	25.97	17.46	-1.49	0.00296028	0.00657248
ENSG00000158966	CACHD1	54.97	36.91	-1.49	0.000778558	0.00235265
ENSG00000166507	NDST2	42.88	28.8	-1.49	0.0160542	0.0258555
ENSG00000185551	NR2F2	189.65	127.63	-1.49	0.000222025	0.000938581
ENSG00000196449	YRDC	40.62	27.32	-1.49	7.55e-05	0.000446239
ENSG00000214765	SEPT7P2	18.83	12.61	-1.49	0.00185954	0.00458298
ENSG00000241170	RP11-147I3.1	19.66	13.22	-1.49	0.000170798	0.000772578
ENSG00000008311	AASS	58.68	39.63	-1.48	3.88e-05	0.000290638
ENSG00000108861	DUSP3	24.32	16.48	-1.48	0.00440142	0.00907801
ENSG00000110492	MDK	507.6	343.52	-1.48	0.00511844	0.0102567
ENSG00000134058	CDK7	45.79	30.97	-1.48	0.00251015	0.00576458
ENSG00000138078	PREPL	67.46	45.68	-1.48	0.000610356	0.00195991
ENSG00000163513	TGFBR2	50.58	34.1	-1.48	0.00947158	0.016919
ENSG00000163539	CLASP2	57.98	39.09	-1.48	0.00247559	0.00570417
ENSG00000165699	TSC1	26.19	17.75	-1.48	0.000103544	0.000551358
ENSG00000168806	LCMT2	28.55	19.28	-1.48	0.00174716	0.00437241
ENSG00000214655	ZSWIM8	59.23	40.07	-1.48	0.00476763	0.00971443
ENSG00000242086	LINC00969	30.54	20.57	-1.48	0.000606989	0.00195124
ENSG00000277578	Metazoa_SRP	25.8	17.45	-1.48	0.0215463	0.0330723
ENSG00000002933	TMEM176A	20.61	14.05	-1.47	0.00897127	0.0161848
ENSG00000052749	RRP12	99.11	67.52	-1.47	2.95e-05	0.000244739
ENSG00000072778	ACADVL	728.11	494.93	-1.47	0.000297327	0.00115003
ENSG00000090621	PABPC4	352.08	238.8	-1.47	0.0119053	0.0202638
ENSG00000100425	BRD1	65.6	44.59	-1.47	0.00451088	0.00926187
ENSG00000100926	TM9SF1	102.29	69.68	-1.47	0.000428852	0.00151063
ENSG00000116151	MORN1	16.89	11.49	-1.47	0.00139777	0.00366856
ENSG00000117298	ECE1	51.54	35.09	-1.47	0.000357639	0.00131923
ENSG00000117335	CD46	170.48	116.17	-1.47	0.000292813	0.00114137
ENSG00000134709	HOOK1	252.74	172.01	-1.47	4.32e-05	0.000309988
ENSG00000137171	KLC4	24.51	16.72	-1.47	0.000795426	0.00239183
ENSG00000148411	NACC2	26.51	18.08	-1.47	0.0166553	0.0266904
ENSG00000171451	DSEL	34.74	23.56	-1.47	0.00688658	0.0130224
ENSG00000004660	CAMKK1	30.69	20.98	-1.46	1.97e-05	0.000190915
ENSG00000064687	ABCA7	20.75	14.26	-1.46	0.00198047	0.00480582
ENSG00000108509	CAMTA2	25.43	17.43	-1.46	0.0247689	0.0372808
ENSG00000110274	CEP164	33.36	22.8	-1.46	0.000921831	0.00268481
ENSG00000117475	BLZF1	25.53	17.46	-1.46	0.000251148	0.00102106
ENSG00000117616	RSRP1	131.67	90.45	-1.46	0.000403785	0.00144331
ENSG00000119280	C1orf198	38.58	26.38	-1.46	0.00473374	0.00965553
ENSG00000125851	PCSK2	283.62	194.12	-1.46	8.98e-06	0.000123251
ENSG00000127663	KDM4B	20.9	14.29	-1.46	0.001222	0.00333246
ENSG00000130714	POMT1	35.68	24.37	-1.46	0.000504031	0.0017005
ENSG00000132952	USPL1	26.13	17.88	-1.46	2.56e-07	2.21e-05
ENSG00000134250	NOTCH2	39.05	26.76	-1.46	0.00526159	0.0104894
ENSG00000135720	DYNC1LI2	224.89	154.48	-1.46	1.33e-05	0.000152696
ENSG00000137504	CREBZF	156.64	107.53	-1.46	0.0010601	0.00298775
ENSG00000171617	ENC1	34.76	23.77	-1.46	0.0190363	0.0298098
ENSG00000171873	ADRA1D	132.68	90.88	-1.46	0.00360102	0.00772515
ENSG00000172939	OXSR1	34.04	23.38	-1.46	0.00172857	0.00433972
ENSG00000270232	RP11-475J5.7	1499.66	1029.49	-1.46	0.0058398	0.0113816
ENSG00000006016	CRLF1	872.7	602.05	-1.45	1.12e-05	0.000137251
ENSG00000068024	HDAC4	26.15	17.98	-1.45	0.00318454	0.00695486
ENSG00000077044	DGKD	130.69	89.95	-1.45	0.00117194	0.00323347
ENSG00000086102	NFX1	44.57	30.71	-1.45	5.43e-07	2.88e-05
ENSG00000091136	LAMB1	382.34	263.59	-1.45	0.0323684	0.0467817
ENSG00000101199	ARFGAP1	91.61	63.2	-1.45	6.04e-06	9.94e-05
ENSG00000104419	NDRG1	50.15	34.6	-1.45	0.0331508	0.0476913
ENSG00000132294	EFR3A	34.29	23.66	-1.45	2.74e-05	0.000235021
ENSG00000140987	ZSCAN32	25.83	17.78	-1.45	0.0137527	0.0227177
ENSG00000148704	VAX1	75.82	52.3	-1.45	0.0112627	0.0194044
ENSG00000148840	PPRC1	110.27	76.06	-1.45	0.0201414	0.0312563
ENSG00000151746	BICD1	41.41	28.6	-1.45	0.0120633	0.0204968
ENSG00000152465	NMT2	32.96	22.8	-1.45	0.000152308	0.000710062
ENSG00000164011	ZNF691	16.21	11.16	-1.45	0.0181163	0.028629
ENSG00000166860	ZBTB39	16.98	11.71	-1.45	5.2e-05	0.00034908
ENSG00000176142	TMEM39A	83.09	57.15	-1.45	0.0273602	0.0404816
ENSG00000179119	SPTY2D1	26.61	18.29	-1.45	0.000312672	0.00118947
ENSG00000183426	NPIPA1	25.94	17.91	-1.45	0.00178681	0.00444441
ENSG00000188206	HNRNPU-AS1	25.52	17.66	-1.45	0.00100166	0.00286142
ENSG00000198911	SREBF2	172.88	119.09	-1.45	0.0061837	0.0119378
ENSG00000228705	LINC00659	37.99	26.24	-1.45	0.00294912	0.00655521
ENSG00000250746	RP11-39C10.1	28.45	19.66	-1.45	0.0086821	0.0157788
ENSG00000003756	RBM5	130.51	90.75	-1.44	0.00262136	0.00596379
ENSG00000100201	DDX17	478.08	331.42	-1.44	8.68e-10	6.73e-06
ENSG00000103248	MTHFSD	28.31	19.69	-1.44	0.0118291	0.0201608
ENSG00000109971	HSPA8	6484.14	4495.98	-1.44	0.00525772	0.0104843
ENSG00000112308	C6orf62	131.26	91.37	-1.44	0.0136809	0.0226255
ENSG00000119777	TMEM214	82.68	57.25	-1.44	0.001274	0.00343319
ENSG00000125503	PPP1R12C	107.28	74.47	-1.44	0.00169407	0.00427265
ENSG00000127324	TSPAN8	84.62	58.83	-1.44	0.000379338	0.00137817
ENSG00000130147	SH3BP4	26.52	18.42	-1.44	0.00198466	0.00481379
ENSG00000133624	ZNF767P	25.04	17.36	-1.44	0.000181524	0.000809754
ENSG00000138386	NAB1	55.48	38.57	-1.44	0.00577882	0.0112998
ENSG00000143157	POGK	34.44	23.88	-1.44	0.023658	0.0358804
ENSG00000156675	RAB11FIP1	29.54	20.56	-1.44	0.0195543	0.0304978
ENSG00000166912	MTMR10	18.43	12.83	-1.44	0.0131653	0.0220028
ENSG00000219481	NBPF1	37.98	26.45	-1.44	8.59e-05	0.000481313
ENSG00000007255	TRAPPC6A	17.66	12.33	-1.43	0.00132027	0.00351876
ENSG00000011566	MAP4K3	38.3	26.83	-1.43	0.000355785	0.00131415
ENSG00000112773	FAM46A	42.84	29.96	-1.43	3.52e-06	7.4e-05
ENSG00000138674	SEC31A	107.86	75.28	-1.43	0.00286179	0.00639409
ENSG00000160285	LSS	89.16	62.41	-1.43	7.5e-05	0.000444081
ENSG00000167280	ENGASE	17.42	12.22	-1.43	0.0228487	0.0348575
ENSG00000196305	IARS	421.92	295.25	-1.43	0.00813767	0.0149825
ENSG00000213398	LCAT	22.33	15.62	-1.43	0.0300973	0.0440521
ENSG00000085998	POMGNT1	79.51	55.83	-1.42	0.0319576	0.0463204
ENSG00000100504	PYGL	26.85	18.92	-1.42	7.08e-05	0.000424813
ENSG00000116580	GON4L	33.62	23.66	-1.42	0.000774251	0.00234371
ENSG00000130635	COL5A1	62.14	43.61	-1.42	0.0253351	0.0379929
ENSG00000136152	COG3	18.88	13.25	-1.42	0.000159405	0.0007319
ENSG00000137776	SLTM	264.39	185.54	-1.42	0.00186669	0.00459736
ENSG00000148843	PDCD11	65.73	46.38	-1.42	0.00456349	0.0093501
ENSG00000153391	INO80C	29.97	21.11	-1.42	0.00095842	0.00276952
ENSG00000164828	SUN1	228.14	160.59	-1.42	0.00171156	0.00430695
ENSG00000176915	ANKLE2	188.48	132.41	-1.42	0.0142465	0.0233911
ENSG00000179889	PDXDC1	75.76	53.38	-1.42	9.91e-06	0.000129975
ENSG00000180891	CUEDC1	109.71	77.2	-1.42	0.023204	0.035337
ENSG00000213194	AC016732.2	21.78	15.39	-1.42	0.00218538	0.0051609
ENSG00000226752	PSMD5-AS1	25.11	17.72	-1.42	0.00880287	0.0159348
ENSG00000227671	RP11-488L18.4	62.07	43.6	-1.42	0.000873595	0.00257473
ENSG00000233927	RPS28	43.79	30.82	-1.42	0.00954691	0.0170233
ENSG00000088812	ATRN	27.66	19.59	-1.41	0.012784	0.0215005
ENSG00000110330	BIRC2	35.77	25.32	-1.41	0.00383405	0.00812805
ENSG00000111271	ACAD10	25.82	18.35	-1.41	0.0141466	0.0232616
ENSG00000121749	TBC1D15	96.31	68.17	-1.41	7.54e-05	0.000446239
ENSG00000128713	HOXD11	69.83	49.49	-1.41	0.019904	0.0309623
ENSG00000130202	PVRL2	132.58	94.14	-1.41	1.11e-05	0.000137251
ENSG00000133789	SWAP70	17.62	12.48	-1.41	0.0113203	0.0194776
ENSG00000148296	SURF6	55.85	39.64	-1.41	0.00454943	0.00932621
ENSG00000163684	RPP14	19.66	13.9	-1.41	0.00599907	0.0116393
ENSG00000168917	SLC35G2	70.76	50.25	-1.41	0.00120668	0.00330345
ENSG00000169045	HNRNPH1	1728.23	1228.88	-1.41	0.01302	0.0218092
ENSG00000169871	TRIM56	18.3	12.94	-1.41	0.013588	0.0225016
ENSG00000170266	GLB1	121.15	85.96	-1.41	0.0131903	0.0220255
ENSG00000189223	PAX8-AS1	30.81	21.82	-1.41	0.0135619	0.0224717
ENSG00000198677	TTC37	68.97	48.75	-1.41	0.000179262	0.000804294
ENSG00000037474	NSUN2	176.86	126.37	-1.4	0.00194725	0.00474301
ENSG00000065600	TMEM206	30.89	22.03	-1.4	0.000317811	0.00120488
ENSG00000066777	ARFGEF1	26.65	19.05	-1.4	0.0242769	0.0366541
ENSG00000099290	FAM21A	20.92	14.96	-1.4	0.00187944	0.00461996
ENSG00000110066	SUV420H1	56.9	40.67	-1.4	7.95e-06	0.000114933
ENSG00000110455	ACCS	41.27	29.48	-1.4	0.0341223	0.0488731
ENSG00000124160	NCOA5	85	60.57	-1.4	7.82e-07	3.5e-05
ENSG00000140650	PMM2	43.01	30.65	-1.4	0.00351224	0.0075661
ENSG00000148700	ADD3	85.83	61.28	-1.4	0.00809447	0.014921
ENSG00000151474	FRMD4A	39.3	28.01	-1.4	0.010081	0.0177956
ENSG00000160194	NDUFV3	26.02	18.62	-1.4	0.000130724	0.000641459
ENSG00000161547	SRSF2	823.21	586.01	-1.4	0.0182864	0.0288629
ENSG00000165494	PCF11	65.58	46.77	-1.4	4.59e-07	2.72e-05
ENSG00000165915	SLC39A13	71.12	50.65	-1.4	0.000163189	0.000744676
ENSG00000173209	AHSA2	83.2	59.53	-1.4	0.0200438	0.0311422
ENSG00000177951	BET1L	33.52	23.9	-1.4	5.52e-05	0.000364418
ENSG00000178188	SH2B1	55.88	39.93	-1.4	0.0057555	0.0112711
ENSG00000184205	TSPYL2	36.13	25.86	-1.4	0.0189263	0.0296705
ENSG00000214135	AC024560.3	25.62	18.31	-1.4	0.00388743	0.00820786
ENSG00000014216	CAPN1	55.61	40.04	-1.39	0.000997852	0.00285158
ENSG00000023041	ZDHHC6	56.55	40.67	-1.39	0.00898811	0.016202
ENSG00000100949	RABGGTA	34.51	24.9	-1.39	0.0106976	0.0186295
ENSG00000107789	MINPP1	19.14	13.79	-1.39	0.0108708	0.0188717
ENSG00000112584	FAM120B	23.54	16.99	-1.39	0.00126826	0.00342475
ENSG00000116754	SRSF11	312.51	225.28	-1.39	2.14e-05	0.000200321
ENSG00000117036	ETV3	39.39	28.26	-1.39	8.29e-07	3.57e-05
ENSG00000130684	ZNF337	28.39	20.4	-1.39	2.83e-05	0.000240821
ENSG00000136802	LRRC8A	67.04	48.21	-1.39	0.0303302	0.0443094
ENSG00000163608	C3orf17	89.68	64.34	-1.39	0.000377744	0.00137302
ENSG00000166598	HSP90B1	1630.19	1172.63	-1.39	0.000234807	0.00097455
ENSG00000169855	ROBO1	125.09	90.31	-1.39	7.43e-05	0.000441008
ENSG00000175573	C11orf68	49.45	35.63	-1.39	0.00283119	0.0063495
ENSG00000176994	SMCR8	22.03	15.84	-1.39	0.000307402	0.00117465
ENSG00000183864	TOB2	37.3	26.77	-1.39	0.00027197	0.00108008
ENSG00000185163	DDX51	59.04	42.55	-1.39	0.00187119	0.00460365
ENSG00000031003	FAM13B	30.45	22.03	-1.38	1.8e-05	0.000181366
ENSG00000100650	SRSF5	649.03	471.2	-1.38	1.65e-05	0.000172447
ENSG00000110906	KCTD10	74.76	54.16	-1.38	8.1e-05	0.000463815
ENSG00000116560	SFPQ	1219.78	882.96	-1.38	0.00400793	0.00842329
ENSG00000129083	COPB1	135.18	98.06	-1.38	0.0245717	0.0370342
ENSG00000132768	DPH2	87.98	63.58	-1.38	0.00150452	0.0038817
ENSG00000133030	MPRIP	211.95	153.72	-1.38	0.00573563	0.0112407
ENSG00000133226	SRRM1	127.06	92.25	-1.38	0.000239101	0.000986039
ENSG00000139842	CUL4A	74.37	53.85	-1.38	0.00184164	0.00454431
ENSG00000140743	CDR2	80.06	58.08	-1.38	0.0163357	0.0262544
ENSG00000143537	ADAM15	34.66	25.17	-1.38	0.00959029	0.0170692
ENSG00000147180	ZNF711	29.88	21.62	-1.38	0.0128285	0.0215561
ENSG00000151348	EXT2	257.8	187.38	-1.38	5.02e-05	0.000340885
ENSG00000164111	ANXA5	763.35	553.39	-1.38	0.00377739	0.00802986
ENSG00000169554	ZEB2	84.7	61.37	-1.38	6.92e-05	0.000419304
ENSG00000182208	MOB2	29.43	21.38	-1.38	0.00115451	0.00320134
ENSG00000204713	TRIM27	85.1	61.66	-1.38	0.00016011	0.000734083
ENSG00000003402	CFLAR	46.59	34.03	-1.37	0.000140197	0.000671122
ENSG00000005100	DHX33	63.68	46.57	-1.37	0.00129616	0.00347481
ENSG00000108256	NUFIP2	96.56	70.56	-1.37	5.24e-05	0.000350199
ENSG00000162302	RPS6KA4	26.87	19.6	-1.37	0.000146487	0.000689564
ENSG00000163956	LRPAP1	248.13	181.51	-1.37	0.00253606	0.00580915
ENSG00000165526	RPUSD4	120.44	87.6	-1.37	0.0146419	0.023949
ENSG00000166165	CKB	279.43	204.64	-1.37	0.0304812	0.0445165
ENSG00000170604	IRF2BP1	23.21	16.9	-1.37	0.00563133	0.0110727
ENSG00000171703	TCEA2	42.65	31.16	-1.37	0.000114976	0.00059151
ENSG00000176095	IP6K1	23.97	17.45	-1.37	0.0132982	0.0221341
ENSG00000179833	SERTAD2	20.3	14.86	-1.37	0.00456564	0.00935203
ENSG00000185963	BICD2	31.88	23.3	-1.37	0.000706684	0.0021942
ENSG00000204525	HLA-C	328.89	240.79	-1.37	0.00495189	0.00999271
ENSG00000226479	TMEM185B	54.94	40	-1.37	0.00043424	0.00151994
ENSG00000229091	HSPA8P8	60.87	44.28	-1.37	0.0336901	0.0483255
ENSG00000051108	HERPUD1	127.82	93.74	-1.36	0.0325968	0.0470357
ENSG00000066455	GOLGA5	24.43	18	-1.36	0.000821782	0.00245238
ENSG00000075292	ZNF638	103.78	76.06	-1.36	0.00105826	0.00298676
ENSG00000106133	NSUN5P2	22.17	16.27	-1.36	0.0087467	0.015859
ENSG00000116406	EDEM3	30.8	22.68	-1.36	0.00190858	0.0046797
ENSG00000120008	WDR11	33.92	24.86	-1.36	6.56e-05	0.000408378
ENSG00000129315	CCNT1	36.7	27.02	-1.36	8.19e-05	0.000466306
ENSG00000148399	DPH7	82.97	60.88	-1.36	0.00540574	0.0107161
ENSG00000163399	ATP1A1	1868.15	1374.49	-1.36	0.00830967	0.0152413
ENSG00000165943	MOAP1	77.5	56.81	-1.36	0.033565	0.0481728
ENSG00000169957	ZNF768	51.12	37.61	-1.36	0.000868747	0.00256684
ENSG00000173821	RNF213	45.97	33.8	-1.36	0.00262447	0.00596877
ENSG00000176476	CCDC101	47.95	35.25	-1.36	0.0035272	0.00758988
ENSG00000183098	GPC6	26.94	19.81	-1.36	0.00127054	0.00342865
ENSG00000184575	XPOT	126.22	92.84	-1.36	0.00352694	0.00758988
ENSG00000197019	SERTAD1	67.89	49.87	-1.36	0.00513701	0.010286
ENSG00000197119	SLC25A29	33.52	24.71	-1.36	0.00155721	0.00398845
ENSG00000198888	MT-ND1	13416.4	9843.78	-1.36	0.000272109	0.00108008
ENSG00000018408	WWTR1	184.1	135.88	-1.35	0.000123299	0.000617533
ENSG00000080189	SLC35C2	49.91	37.08	-1.35	0.000200414	0.000871459
ENSG00000102870	ZNF629	23.61	17.54	-1.35	0.00139079	0.00365393
ENSG00000103091	WDR59	79.32	58.65	-1.35	0.0108088	0.0187767
ENSG00000126883	NUP214	35.09	26.04	-1.35	0.00148514	0.00383937
ENSG00000138834	MAPK8IP3	73	53.93	-1.35	0.00195283	0.00475361
ENSG00000140694	PARN	52.21	38.75	-1.35	0.012728	0.0214382
ENSG00000143442	POGZ	90.64	66.97	-1.35	0.00293572	0.00652915
ENSG00000150403	TMCO3	59.55	44.03	-1.35	3.39e-05	0.000267033
ENSG00000153066	TXNDC11	29.66	21.97	-1.35	0.00172906	0.00433972
ENSG00000162878	PKDCC	224.18	165.74	-1.35	0.0165349	0.026525
ENSG00000163795	ZNF513	28.86	21.31	-1.35	3.01e-07	2.32e-05
ENSG00000164631	ZNF12	24.02	17.79	-1.35	0.000462867	0.00159494
ENSG00000166900	STX3	19.56	14.49	-1.35	0.00023198	0.000967722
ENSG00000167302	ENTHD2	37.87	28.07	-1.35	0.0269494	0.0399806
ENSG00000170322	NFRKB	51.85	38.3	-1.35	0.00191901	0.00469589
ENSG00000176444	CLK2	95.31	70.45	-1.35	0.000470782	0.00161361
ENSG00000178252	WDR6	125.06	92.52	-1.35	0.00301248	0.00665596
ENSG00000180902	D2HGDH	31.88	23.58	-1.35	0.00921204	0.0165288
ENSG00000198718	FAM179B	20.84	15.43	-1.35	0.0185735	0.0292149
ENSG00000198727	MT-CYB	12165.9	9022.37	-1.35	0.000174195	0.000785192
ENSG00000214019	RP6-218J18.2	33.33	24.76	-1.35	0.00556007	0.010966
ENSG00000215251	FASTKD5	31.42	23.29	-1.35	0.00254619	0.00582835
ENSG00000013441	CLK1	151.87	112.93	-1.34	0.00242054	0.0056036
ENSG00000062716	VMP1	175.67	131.57	-1.34	0.00174881	0.00437371
ENSG00000090020	SLC9A1	32.77	24.42	-1.34	0.0158836	0.0256286
ENSG00000094631	HDAC6	58.39	43.47	-1.34	0.00929495	0.0166467
ENSG00000099821	POLRMT	83.5	62.53	-1.34	0.00881958	0.0159539
ENSG00000100109	TFIP11	56.76	42.23	-1.34	0.000347562	0.00128878
ENSG00000105426	PTPRS	68.78	51.38	-1.34	8.67e-05	0.000485051
ENSG00000107186	MPDZ	43.63	32.63	-1.34	0.00119749	0.00328768
ENSG00000111252	SH2B3	149.89	112.2	-1.34	0.0228695	0.0348823
ENSG00000115204	MPV17	95.14	70.98	-1.34	0.00182885	0.00452427
ENSG00000124486	USP9X	47.65	35.68	-1.34	6.92e-05	0.000419304
ENSG00000128590	DNAJB9	23.66	17.71	-1.34	0.00529822	0.010538
ENSG00000133818	RRAS2	34.47	25.82	-1.34	0.0197357	0.030756
ENSG00000147454	SLC25A37	103.17	76.99	-1.34	1.88e-05	0.000185447
ENSG00000164211	STARD4	59.91	44.82	-1.34	0.000460905	0.00158959
ENSG00000166333	ILK	121.78	90.86	-1.34	0.000166756	0.000759514
ENSG00000180901	KCTD2	22.08	16.49	-1.34	0.000242842	0.000995112
ENSG00000182944	EWSR1	317.96	237.79	-1.34	0.0130214	0.0218092
ENSG00000197261	C6orf141	73.24	54.84	-1.34	0.000103946	0.000552736
ENSG00000198276	UCKL1	46.51	34.78	-1.34	0.00600666	0.0116482
ENSG00000198744	RP5-857K21.11	1380.18	1032.93	-1.34	0.0263977	0.0393277
ENSG00000244921	CTB-36O1.7	758.32	564.05	-1.34	0.00562776	0.0110687
ENSG00000088448	ANKRD10	98.71	74.09	-1.33	0.0107339	0.0186802
ENSG00000100207	TCF20	28.78	21.71	-1.33	0.0303111	0.0443019
ENSG00000106261	ZKSCAN1	25.64	19.25	-1.33	0.0162095	0.026073
ENSG00000107863	ARHGAP21	63.26	47.43	-1.33	0.00562449	0.0110677
ENSG00000108349	CASC3	48.63	36.56	-1.33	0.0210656	0.0324339
ENSG00000113369	ARRDC3	28.4	21.32	-1.33	0.00541502	0.010729
ENSG00000115275	MOGS	54.17	40.59	-1.33	0.00174432	0.00437067
ENSG00000126945	HNRNPH2	95.08	71.74	-1.33	0.0217125	0.0333142
ENSG00000133657	ATP13A3	219	164.13	-1.33	0.00087374	0.00257473
ENSG00000143418	CERS2	266.68	199.93	-1.33	0.00955666	0.0170289
ENSG00000146802	TMEM168	35.6	26.69	-1.33	0.0319527	0.0463204
ENSG00000148154	UGCG	21.19	15.91	-1.33	0.0015793	0.00403703
ENSG00000166025	AMOTL1	39.75	29.85	-1.33	6.23e-05	0.000396547
ENSG00000177666	PNPLA2	36.92	27.68	-1.33	0.031985	0.0463513
ENSG00000215835	RP11-9L18.2	56.08	42.02	-1.33	0.0152623	0.0247861
ENSG00000236360	RP11-334A14.2	24.13	18.19	-1.33	0.00679143	0.012877
ENSG00000276023	DUSP14	23.14	17.44	-1.33	0.000460214	0.00158791
ENSG00000061987	MON2	28.39	21.51	-1.32	0.000756171	0.00230298
ENSG00000067082	KLF6	87.43	66.46	-1.32	0.00170174	0.00428641
ENSG00000080815	PSEN1	35.83	27.21	-1.32	0.00769544	0.0142768
ENSG00000101608	MYL12A	665.39	504.6	-1.32	0.0127861	0.0215005
ENSG00000110719	TCIRG1	24.49	18.59	-1.32	0.0013337	0.00354723
ENSG00000122218	COPA	146.05	110.59	-1.32	1.32e-05	0.000151268
ENSG00000130489	SCO2	28.41	21.59	-1.32	0.0299175	0.0438303
ENSG00000132680	KIAA0907	112.52	84.93	-1.32	0.00310723	0.00681866
ENSG00000141644	MBD1	100.23	75.68	-1.32	0.00206653	0.00495767
ENSG00000143384	MCL1	326.23	247.49	-1.32	0.000239972	0.000988578
ENSG00000155256	ZFYVE27	31.97	24.22	-1.32	0.000658753	0.00207445
ENSG00000156697	UTP14A	38.43	29.1	-1.32	0.0145116	0.023771
ENSG00000162631	NTNG1	89.49	68.04	-1.32	2.62e-05	0.000228536
ENSG00000179222	MAGED1	432.9	327.58	-1.32	0.0238574	0.0361262
ENSG00000184867	ARMCX2	86.7	65.85	-1.32	0.000963982	0.00278145
ENSG00000198231	DDX42	211.21	159.66	-1.32	0.00286016	0.00639228
ENSG00000198712	MT-CO2	47829.2	36172.5	-1.32	0.0210676	0.0324339
ENSG00000214820	MPRIPP1	27.39	20.81	-1.32	0.0069742	0.0131688
ENSG00000230551	CTB-89H12.4	21.04	16	-1.32	0.00142098	0.00371688
ENSG00000239779	WBP1	46.76	35.34	-1.32	0.0346191	0.049478
ENSG00000028310	BRD9	60.23	45.81	-1.31	0.00247979	0.00571008
ENSG00000084652	TXLNA	42.21	32.11	-1.31	7.36e-06	0.000108563
ENSG00000100664	EIF5	373.81	285.91	-1.31	0.0006585	0.00207445
ENSG00000106853	PTGR1	33.84	25.84	-1.31	0.00577247	0.0112943
ENSG00000114861	FOXP1	27.65	21.15	-1.31	0.000736888	0.0022698
ENSG00000123908	AGO2	98.75	75.37	-1.31	0.0014527	0.00378072
ENSG00000127603	MACF1	162.69	124.16	-1.31	0.00290588	0.00647579
ENSG00000134186	PRPF38B	82.44	63.04	-1.31	0.0113074	0.0194642
ENSG00000140577	CRTC3	25.08	19.13	-1.31	0.0170583	0.0272349
ENSG00000149532	CPSF7	254.31	193.94	-1.31	0.0276102	0.0407892
ENSG00000164253	WDR41	27.2	20.69	-1.31	0.00824144	0.015134
ENSG00000171763	SPATA5L1	22.31	16.97	-1.31	0.00875174	0.0158607
ENSG00000172890	NADSYN1	42.85	32.76	-1.31	7.87e-05	0.000456965
ENSG00000177225	PDDC1	114.01	87.2	-1.31	0.0322397	0.0466334
ENSG00000185485	SDHAP1	23.79	18.2	-1.31	0.000740565	0.0022757
ENSG00000187555	USP7	287.16	219.72	-1.31	0.00396274	0.00834868
ENSG00000196526	AFAP1	43.77	33.49	-1.31	0.000108873	0.000571876
ENSG00000213923	CSNK1E	282.61	215.01	-1.31	0.028879	0.0424372
ENSG00000225972	MTND1P23	1122.75	854.51	-1.31	0.00859986	0.015666
ENSG00000253888	RP11-521M14.1	30.63	23.35	-1.31	0.000375446	0.00136752
ENSG00000026297	RNASET2	21.84	16.83	-1.3	0.00511103	0.0102525
ENSG00000074356	C17orf85	69.22	53.43	-1.3	0.00195571	0.00475764
ENSG00000083168	KAT6A	31.7	24.47	-1.3	0.00104215	0.00295463
ENSG00000100991	TRPC4AP	37.12	28.59	-1.3	0.000338478	0.00126225
ENSG00000108773	KAT2A	60.28	46.49	-1.3	0.00886571	0.0160224
ENSG00000119523	ALG2	72.96	55.91	-1.3	0.000188998	0.000834453
ENSG00000126012	KDM5C	178.89	138.01	-1.3	0.0028181	0.00632196
ENSG00000132467	UTP3	32.6	25.02	-1.3	0.000201882	0.000876856
ENSG00000160633	SAFB	116.9	89.58	-1.3	6.78e-06	0.00010506
ENSG00000162736	NCSTN	107.6	82.61	-1.3	9.73e-05	0.00052721
ENSG00000167447	SMG8	27.31	20.98	-1.3	0.00217197	0.00514487
ENSG00000172380	GNG12	49.4	37.94	-1.3	0.000144983	0.000683732
ENSG00000185115	NDNL2	41.53	32.02	-1.3	0.00155594	0.00398653
ENSG00000270015	RP11-540B6.6	24.09	18.53	-1.3	0.00268224	0.00607165
ENSG00000090432	MUL1	32.24	25.08	-1.29	0.000273744	0.00108338
ENSG00000111605	CPSF6	102.22	79.54	-1.29	0.00188882	0.00463859
ENSG00000117143	UAP1	217.02	168.41	-1.29	2.59e-05	0.000227818
ENSG00000118705	RPN2	279.04	216.41	-1.29	0.033	0.0475202
ENSG00000131652	THOC6	48.3	37.44	-1.29	0.00621552	0.0119836
ENSG00000166946	CCNDBP1	22.92	17.83	-1.29	0.00534956	0.0106183
ENSG00000172977	KAT5	122.19	95	-1.29	0.00397199	0.00835908
ENSG00000173145	NOC3L	37.38	28.94	-1.29	0.0126619	0.0213548
ENSG00000184209	SNRNP35	31.69	24.61	-1.29	0.00444102	0.00914265
ENSG00000189171	S100A13	57.2	44.25	-1.29	0.0203049	0.0314659
ENSG00000214455	RCN1P2	371.46	288.19	-1.29	0.0121263	0.0205767
ENSG00000224870	RP4-758J18.2	25.38	19.71	-1.29	0.0319114	0.0462707
ENSG00000011132	APBA3	29.4	22.89	-1.28	0.00093272	0.00270838
ENSG00000078808	SDF4	280.37	218.52	-1.28	0.0218307	0.0334625
ENSG00000080603	SRCAP	64.93	50.82	-1.28	0.0101369	0.0178617
ENSG00000112658	SRF	51.05	39.77	-1.28	0.00726425	0.0136202
ENSG00000114646	CSPG5	57.91	45.31	-1.28	0.00321045	0.00700356
ENSG00000130254	SAFB2	184.02	143.68	-1.28	0.0174349	0.0277277
ENSG00000141012	GALNS	51.7	40.49	-1.28	0.0062528	0.0120442
ENSG00000144655	CSRNP1	26.15	20.37	-1.28	0.0230092	0.0350641
ENSG00000151923	TIAL1	267.54	209.45	-1.28	0.000832121	0.00247466
ENSG00000153922	CHD1	65.23	51.15	-1.28	0.0138453	0.0228389
ENSG00000164548	TRA2A	187.6	146.74	-1.28	0.0137342	0.022699
ENSG00000198589	LRBA	33.99	26.62	-1.28	0.000347586	0.00128878
ENSG00000227057	WDR46	176.85	138.65	-1.28	0.00826519	0.015174
ENSG00000259706	HSP90B2P	87.32	68.2	-1.28	0.00499618	0.0100664
ENSG00000090857	PDPR	28.62	22.58	-1.27	0.00886255	0.0160204
ENSG00000100883	SRP54	71.92	56.5	-1.27	0.00068513	0.00214532
ENSG00000110925	CSRNP2	32.09	25.3	-1.27	2.93e-05	0.000243856
ENSG00000140521	POLG	87.07	68.71	-1.27	0.00510965	0.0102524
ENSG00000145868	FBXO38	40.29	31.83	-1.27	0.0167421	0.0267963
ENSG00000174227	PIGG	56.08	43.99	-1.27	0.00124313	0.00337228
ENSG00000174652	ZNF266	42.35	33.28	-1.27	0.00292585	0.00651095
ENSG00000178950	GAK	53.55	42.05	-1.27	0.00236236	0.00548857
ENSG00000184903	IMMP2L	32.92	25.82	-1.27	0.0270188	0.0400529
ENSG00000185246	PRPF39	56.17	44.09	-1.27	0.0165824	0.0265901
ENSG00000213588	ZBTB9	24.83	19.52	-1.27	0.0127039	0.0214163
ENSG00000213614	HEXA	117.63	92.29	-1.27	0.00167125	0.00423475
ENSG00000031698	SARS	200.8	159.87	-1.26	0.00577314	0.0112943
ENSG00000066654	THUMPD1	38.88	30.91	-1.26	0.000791729	0.00238653
ENSG00000090581	GNPTG	29.22	23.13	-1.26	0.00899729	0.0162097
ENSG00000120451	SNX19	71.82	57.07	-1.26	0.0083694	0.0153267
ENSG00000120458	MSANTD2	33.54	26.69	-1.26	0.00193604	0.00472611
ENSG00000122257	RBBP6	68.87	54.72	-1.26	9.96e-06	0.00013023
ENSG00000125485	DDX31	38.81	30.76	-1.26	8.53e-05	0.000479679
ENSG00000130559	CAMSAP1	50.96	40.31	-1.26	0.00578137	0.0112998
ENSG00000146826	C7orf43	25.46	20.15	-1.26	0.00543976	0.0107643
ENSG00000151694	ADAM17	49.09	38.85	-1.26	0.000103656	0.000551577
ENSG00000154370	TRIM11	37.11	29.43	-1.26	0.0242161	0.0365837
ENSG00000159840	ZYX	329.77	262.51	-1.26	0.015952	0.0257069
ENSG00000160953	MUM1	69.2	54.85	-1.26	0.0263884	0.0393215
ENSG00000165588	OTX2	214.06	169.32	-1.26	0.000498638	0.00168892
ENSG00000166012	TAF1D	456.41	363.39	-1.26	0.0330835	0.0476139
ENSG00000169359	SLC33A1	38.36	30.37	-1.26	0.00410936	0.00858293
ENSG00000170385	SLC30A1	88.32	69.82	-1.26	0.0155145	0.0251062
ENSG00000171453	POLR1C	86.63	68.9	-1.26	0.012576	0.0212375
ENSG00000174238	PITPNA	88.6	70.57	-1.26	0.00872114	0.0158275
ENSG00000177082	WDR73	64.74	51.38	-1.26	0.0195463	0.0304976
ENSG00000178988	MRFAP1L1	96.91	76.77	-1.26	0.00477428	0.00972287
ENSG00000179151	EDC3	78.8	62.78	-1.26	0.01117	0.0192747
ENSG00000206573	THUMPD3-AS1	107.72	85.41	-1.26	0.00251446	0.00576935
ENSG00000241878	PISD	66.99	53.33	-1.26	0.00577972	0.0112998
ENSG00000011243	AKAP8L	179.24	143.8	-1.25	0.000709186	0.00220109
ENSG00000110060	PUS3	47.09	37.79	-1.25	0.00327713	0.00712797
ENSG00000114988	LMAN2L	36.23	28.89	-1.25	0.010457	0.0183134
ENSG00000119596	YLPM1	60.05	48.09	-1.25	0.0205032	0.0317035
ENSG00000125458	NT5C	67.34	53.92	-1.25	0.0167532	0.0268085
ENSG00000157110	RBPMS	28.67	22.98	-1.25	0.0110322	0.0190878
ENSG00000165322	ARHGAP12	30.68	24.57	-1.25	0.00212985	0.00507703
ENSG00000172409	CLP1	37.84	30.35	-1.25	0.00880637	0.0159374
ENSG00000177613	CSTF2T	33.34	26.68	-1.25	0.000434063	0.00151994
ENSG00000178996	SNX18	80.6	64.32	-1.25	0.00690261	0.0130495
ENSG00000186591	UBE2H	33.05	26.44	-1.25	0.0346385	0.0494936
ENSG00000233016	SNHG7	154.64	123.79	-1.25	0.0331445	0.0476913
ENSG00000236287	ZBED5	85.19	68.39	-1.25	0.0257404	0.0385164
ENSG00000006194	ZNF263	44.35	35.65	-1.24	0.0236196	0.0358361
ENSG00000052841	TTC17	246.45	198.82	-1.24	0.000196651	0.000858951
ENSG00000089159	PXN	154.64	124.96	-1.24	0.0128829	0.0216146
ENSG00000090565	RAB11FIP3	29.92	24.1	-1.24	0.0257893	0.0385621
ENSG00000103227	LMF1	29.99	24.28	-1.24	0.0107377	0.0186825
ENSG00000104549	SQLE	181.95	146.73	-1.24	0.000192348	0.000846349
ENSG00000104714	ERICH1	26.83	21.56	-1.24	0.017261	0.0275076
ENSG00000108592	FTSJ3	107.74	86.84	-1.24	0.000501462	0.00169478
ENSG00000108651	UTP6	61.13	49.25	-1.24	0.0328633	0.0473762
ENSG00000110092	CCND1	1559.77	1254.47	-1.24	0.0029971	0.00662765
ENSG00000113140	SPARC	807.11	649.84	-1.24	0.0140324	0.0230983
ENSG00000114030	KPNA1	122.16	98.41	-1.24	0.0134422	0.0223163
ENSG00000114315	HES1	126.6	101.83	-1.24	0.0312049	0.0453736
ENSG00000115486	GGCX	71.1	57.41	-1.24	0.00026874	0.00107233
ENSG00000116001	TIA1	212.28	171.21	-1.24	0.000455765	0.00158059
ENSG00000126226	PCID2	120.92	97.86	-1.24	0.00352129	0.00758349
ENSG00000129682	FGF13	52	42	-1.24	0.0258991	0.0387039
ENSG00000132128	LRRC41	92.91	75.14	-1.24	0.00511414	0.010256
ENSG00000137073	UBAP2	57.75	46.41	-1.24	0.00298291	0.00660379
ENSG00000146038	DCDC2	57.28	46.34	-1.24	0.0283038	0.0417027
ENSG00000148331	ASB6	52.59	42.35	-1.24	0.0154423	0.0250155
ENSG00000163939	PBRM1	35	28.16	-1.24	0.000928693	0.00270074
ENSG00000164151	ICE1	30.57	24.67	-1.24	2.48e-05	0.000222447
ENSG00000168795	ZBTB5	26.64	21.53	-1.24	0.000738734	0.00227278
ENSG00000176986	SEC24C	56.68	45.86	-1.24	0.00204829	0.00492721
ENSG00000178028	DMAP1	37.15	29.99	-1.24	0.0008141	0.00243696
ENSG00000198841	KTI12	32.52	26.15	-1.24	0.00602041	0.0116667
ENSG00000203914	HSP90B3P	73.83	59.37	-1.24	0.013738	0.0227005
ENSG00000250568	RP11-333E13.2	53.68	43.23	-1.24	0.00174809	0.00437333
ENSG00000010322	NISCH	27.36	22.19	-1.23	0.0185607	0.0292007
ENSG00000062650	WAPAL	47.83	38.88	-1.23	0.00539386	0.010698
ENSG00000065183	WDR3	53.8	43.77	-1.23	0.000952222	0.00275469
ENSG00000067369	TP53BP1	61.04	49.78	-1.23	0.0263011	0.039214
ENSG00000102606	ARHGEF7	28.51	23.15	-1.23	0.0222392	0.0340148
ENSG00000106397	PLOD3	188.72	153.89	-1.23	0.0107527	0.0187045
ENSG00000136270	TBRG4	153.47	124.91	-1.23	0.0173633	0.0276365
ENSG00000144224	UBXN4	126.93	103.59	-1.23	9.88e-05	0.000533192
ENSG00000160679	CHTOP	136.36	111.29	-1.23	0.00279882	0.006286
ENSG00000160888	IER2	104.83	85.05	-1.23	0.0019627	0.00476915
ENSG00000184897	H1FX	122.13	99.08	-1.23	0.0043906	0.0090605
ENSG00000061936	SFSWAP	64.63	53.08	-1.22	0.0192209	0.0300747
ENSG00000083520	DIS3	48.52	39.8	-1.22	0.00344211	0.00742947
ENSG00000126746	ZNF384	116.68	95.3	-1.22	0.00266108	0.00603962
ENSG00000132323	ILKAP	68.08	55.66	-1.22	2.5e-05	0.000222696
ENSG00000142192	APP	1157.98	951.83	-1.22	0.00651255	0.012464
ENSG00000164244	PRRC1	41.8	34.13	-1.22	0.000196068	0.000858033
ENSG00000171603	CLSTN1	123.85	101.26	-1.22	0.0220049	0.0336896
ENSG00000175283	DOLK	42.43	34.89	-1.22	0.00510804	0.0102518
ENSG00000198690	FAN1	44.2	36.35	-1.22	0.00564837	0.0110898
ENSG00000205664	RP11-706O15.1	62.91	51.69	-1.22	0.0243111	0.0366986
ENSG00000005889	ZFX	31.54	26.05	-1.21	0.0036707	0.00785075
ENSG00000037897	METTL1	129.88	107.24	-1.21	0.000228123	0.000954539
ENSG00000087157	PGS1	31.32	25.92	-1.21	0.0166448	0.0266792
ENSG00000100359	SGSM3	106.02	87.32	-1.21	0.00958742	0.017068
ENSG00000102317	RBM3	257.82	213.55	-1.21	0.000221678	0.000938139
ENSG00000102699	PARP4	59.82	49.5	-1.21	0.00214207	0.00509744
ENSG00000108848	LUC7L3	249.6	205.88	-1.21	0.00218086	0.00515652
ENSG00000109065	NAT9	77.79	64.54	-1.21	0.00966592	0.0171762
ENSG00000115419	GLS	172.67	142.72	-1.21	0.000374725	0.00136589
ENSG00000119760	SUPT7L	55.06	45.68	-1.21	0.0096206	0.0171153
ENSG00000123562	MORF4L2	449.3	372.38	-1.21	0.0106293	0.0185385
ENSG00000132716	DCAF8	175.42	144.96	-1.21	0.0159111	0.0256622
ENSG00000133895	MEN1	64.75	53.5	-1.21	0.0062115	0.0119795
ENSG00000159140	SON	207.19	171.93	-1.21	0.0118044	0.020123
ENSG00000166887	VPS39	43.67	36.17	-1.21	0.00327653	0.00712797
ENSG00000169016	E2F6	30.11	24.88	-1.21	0.00429148	0.0088986
ENSG00000175931	UBE2O	45.94	37.89	-1.21	0.0241115	0.0364683
ENSG00000177239	MAN1B1	53.79	44.44	-1.21	0.000194568	0.000853699
ENSG00000180543	TSPYL5	43.86	36.15	-1.21	0.00518848	0.0103676
ENSG00000184432	COPB2	189.95	157.3	-1.21	0.00138237	0.0036381
ENSG00000187147	RNF220	48.35	39.96	-1.21	0.0110276	0.0190842
ENSG00000197586	ENTPD6	50.31	41.46	-1.21	0.0114975	0.0197125
ENSG00000198763	MT-ND2	8610.88	7101.95	-1.21	0.00438575	0.00905532
ENSG00000049449	RCN1	531.7	444.72	-1.2	0.0265524	0.0395093
ENSG00000068745	IP6K2	134.87	112.09	-1.2	0.00765586	0.0142136
ENSG00000103126	AXIN1	32.98	27.42	-1.2	0.0137767	0.0227498
ENSG00000108588	CCDC47	153.97	128.52	-1.2	0.0091009	0.0163641
ENSG00000110344	UBE4A	33.63	28.14	-1.2	0.00012061	0.00060602
ENSG00000111737	RAB35	47.88	39.88	-1.2	0.0287828	0.0423119
ENSG00000112282	MED23	41.37	34.4	-1.2	0.0258749	0.0386751
ENSG00000127481	UBR4	251.14	209.46	-1.2	0.0102278	0.0179891
ENSG00000153201	RANBP2	41.77	34.75	-1.2	0.000525853	0.00174947
ENSG00000166619	BLCAP	44.59	37.03	-1.2	0.0327284	0.047208
ENSG00000172893	DHCR7	612.65	508.52	-1.2	0.0301771	0.0441439
ENSG00000173992	CCS	63.09	52.53	-1.2	0.0194918	0.0304187
ENSG00000196396	PTPN1	42.76	35.63	-1.2	0.00038672	0.00139324
ENSG00000198408	MGEA5	121.42	101.45	-1.2	0.0335248	0.0481394
ENSG00000215007	DNAJA1P3	104.45	87.39	-1.2	0.0249821	0.0375421
ENSG00000248527	MTATP6P1	10232.4	8558.86	-1.2	0.00726001	0.0136156
ENSG00000087111	PIGS	61.35	51.58	-1.19	0.00116971	0.00323193
ENSG00000119599	DCAF4	38.52	32.27	-1.19	0.00970817	0.0172434
ENSG00000128908	INO80	41.84	35.18	-1.19	0.00802059	0.0147986
ENSG00000131503	ANKHD1	115.46	97.17	-1.19	0.00230805	0.00539375
ENSG00000170248	PDCD6IP	147.92	124.57	-1.19	0.0112587	0.0194017
ENSG00000174851	YIF1A	221.38	186.45	-1.19	0.0278997	0.0411698
ENSG00000198792	TMEM184B	52.56	44	-1.19	0.00944963	0.0168848
ENSG00000112739	PRPF4B	82.46	69.61	-1.18	0.00491683	0.00993231
ENSG00000118900	UBN1	38.39	32.52	-1.18	0.00376818	0.00801813
ENSG00000130713	EXOSC2	80.3	68.27	-1.18	0.0267824	0.0397861
ENSG00000130749	ZC3H4	46.59	39.35	-1.18	0.0301453	0.0441058
ENSG00000140632	GLYR1	107.05	91.07	-1.18	0.00110256	0.00308905
ENSG00000140829	DHX38	75.57	63.98	-1.18	0.0299933	0.0439248
ENSG00000157637	SLC38A10	64.38	54.49	-1.18	0.000324844	0.00122436
ENSG00000162601	MYSM1	36.2	30.62	-1.18	0.0271577	0.0402434
ENSG00000163728	TTC14	34.1	28.79	-1.18	0.0193341	0.0302273
ENSG00000163811	WDR43	93	79.12	-1.18	0.0113321	0.0194829
ENSG00000168802	CHTF8	171.85	145.67	-1.18	0.00377827	0.00802986
ENSG00000170445	HARS	122.3	103.7	-1.18	0.01133	0.0194829
ENSG00000173545	ZNF622	41.84	35.47	-1.18	0.0147681	0.0241352
ENSG00000181195	PENK	103.76	87.64	-1.18	0.0301319	0.0440945
ENSG00000182670	TTC3	65.38	55.49	-1.18	0.000420948	0.00149228
ENSG00000185668	POU3F1	96.88	82.45	-1.18	0.0343112	0.0491073
ENSG00000038219	BOD1L1	38.28	32.71	-1.17	0.0298658	0.0437628
ENSG00000041802	LSG1	137.01	116.97	-1.17	0.000455328	0.00158019
ENSG00000058262	SEC61A1	177.12	150.96	-1.17	0.015791	0.0255058
ENSG00000070061	IKBKAP	47.9	40.89	-1.17	0.0013789	0.00363254
ENSG00000101439	CST3	89.17	76.14	-1.17	0.00708008	0.0133427
ENSG00000102100	SLC35A2	34.19	29.16	-1.17	0.0331619	0.0476913
ENSG00000103064	SLC7A6	48.19	41.02	-1.17	0.0296118	0.04344
ENSG00000115524	SF3B1	504.63	432.83	-1.17	0.0206879	0.0319444
ENSG00000137522	RNF121	48.62	41.51	-1.17	0.00488625	0.00990024
ENSG00000164944	KIAA1429	58.58	50.23	-1.17	0.0223991	0.0342322
ENSG00000086589	RBM22	86.63	74.85	-1.16	0.0064135	0.0123048
ENSG00000101146	RAE1	57.83	49.74	-1.16	0.0107902	0.0187486
ENSG00000120694	HSPH1	437.88	376.6	-1.16	0.013082	0.0218871
ENSG00000130177	CDC16	46.47	40.08	-1.16	0.00717606	0.0134973
ENSG00000135164	DMTF1	136.29	117.44	-1.16	0.00165663	0.00420835
ENSG00000148719	DNAJB12	40.87	35.11	-1.16	0.00578803	0.0113084
ENSG00000163481	RNF25	74.64	64.32	-1.16	0.00662307	0.0126409
ENSG00000067057	PFKP	156.04	135.65	-1.15	0.00602068	0.0116667
ENSG00000070756	PABPC1	1008.85	879.31	-1.15	0.000437	0.00152684
ENSG00000101337	TM9SF4	59.12	51.55	-1.15	0.000959575	0.00277183
ENSG00000107651	SEC23IP	67.99	59.04	-1.15	0.0204607	0.0316567
ENSG00000126804	ZBTB1	51.67	44.83	-1.15	0.000430355	0.00151248
ENSG00000156502	SUPV3L1	57.46	49.75	-1.15	0.00353739	0.0076076
ENSG00000167460	TPM4	753.3	655.57	-1.15	0.0135781	0.0224937
ENSG00000169398	PTK2	175.67	152.41	-1.15	0.0249356	0.037488
ENSG00000173914	RBM4B	76.96	67.01	-1.15	0.00600515	0.0116482
ENSG00000198886	MT-ND4	19444.1	16958.2	-1.15	0.0305835	0.0446373
ENSG00000213846	AC098614.2	223.88	193.98	-1.15	0.00514866	0.0103013
ENSG00000058673	ZC3H11A	85.24	74.96	-1.14	8.95e-05	0.000496889
ENSG00000085978	ATG16L1	45.21	39.65	-1.14	0.0153505	0.024898
ENSG00000109111	SUPT6H	84.07	74.02	-1.14	0.000120363	0.000605593
ENSG00000119707	RBM25	114.17	100.56	-1.14	0.0120912	0.0205306
ENSG00000132153	DHX30	48.25	42.26	-1.14	0.0162487	0.0261199
ENSG00000092148	HECTD1	121.54	107.55	-1.13	0.00113661	0.00316074
ENSG00000113141	IK	86.71	76.52	-1.13	0.0200553	0.0311512
ENSG00000124067	SLC12A4	55.93	49.4	-1.13	0.0328445	0.0473579
ENSG00000156599	ZDHHC5	73.31	64.95	-1.13	0.000373137	0.00136299
ENSG00000165688	PMPCA	78.81	69.68	-1.13	0.0101955	0.0179445
ENSG00000188778	ADRB3	59.83	53.12	-1.13	0.0133978	0.0222617
ENSG00000254332	GS1-44D20.1	87.56	77.49	-1.13	0.00801483	0.0147915
ENSG00000044115	CTNNA1	343.98	306.34	-1.12	0.0348211	0.0497362
ENSG00000119638	NEK9	82.34	73.66	-1.12	0.00791175	0.0146291
ENSG00000137207	YIPF3	166.29	148.03	-1.12	0.0072876	0.0136541
ENSG00000140943	MBTPS1	75.3	67.09	-1.12	0.0185583	0.0292007
ENSG00000170759	KIF5B	114.31	101.82	-1.12	0.0251741	0.0377733
ENSG00000090372	STRN4	117.73	105.97	-1.11	0.00753218	0.0140445
ENSG00000152219	ARL14EP	108.92	97.82	-1.11	0.0198764	0.0309317
ENSG00000185728	YTHDF3	60.93	55.01	-1.11	0.0277581	0.0409687
ENSG00000116679	IVNS1ABP	315.91	285.95	-1.1	0.00763908	0.0141858
ENSG00000143870	PDIA6	547.69	496.95	-1.1	0.0244879	0.0369223
ENSG00000119537	KDSR	400.51	368.79	-1.09	0.028204	0.0415793
ENSG00000133706	LARS	335.58	307.08	-1.09	0.0104938	0.0183606
ENSG00000273749	CYFIP1	93.28	85.4	-1.09	0.0107614	0.0187111
ENSG00000215301	DDX3X	235.61	218.68	-1.08	0.00862646	0.0156961
ENSG00000163320	CGGBP1	136.02	144.96	1.07	0.0112962	0.0194577
ENSG00000119383	PPP2R4	142.52	154.29	1.08	0.0222338	0.0340135
ENSG00000060339	CCAR1	129.13	140.82	1.09	0.0163488	0.0262699
ENSG00000132485	ZRANB2	102.92	112.64	1.09	0.00526883	0.0104984
ENSG00000173744	AGFG1	68.97	75.4	1.09	0.0251314	0.0377166
ENSG00000067225	PKM	1946.3	2140.12	1.1	0.0232194	0.0353535
ENSG00000113649	TCERG1	117.06	128.69	1.1	0.0128826	0.0216146
ENSG00000144021	CIAO1	54.94	60.18	1.1	0.0341166	0.0488731
ENSG00000115806	GORASP2	63.01	69.63	1.11	0.000755104	0.00230298
ENSG00000134759	ELP2	53.22	59.19	1.11	0.0348535	0.049755
ENSG00000144028	SNRNP200	155.99	173.46	1.11	0.0189282	0.0296705
ENSG00000072042	RDH11	117.38	131.91	1.12	0.034363	0.0491633
ENSG00000136816	TOR1B	62.34	69.68	1.12	0.00230285	0.00538421
ENSG00000141543	EIF4A3	124.44	138.97	1.12	0.0110897	0.0191616
ENSG00000143924	EML4	48.83	54.49	1.12	0.0101875	0.0179346
ENSG00000152102	FAM168B	79.27	88.92	1.12	0.011405	0.0195842
ENSG00000183431	SF3A3	163.47	182.51	1.12	0.0162276	0.0260968
ENSG00000198836	OPA1	56.86	63.75	1.12	0.00920094	0.0165242
ENSG00000204576	PRR3	45.52	51.05	1.12	0.0131128	0.0219292
ENSG00000075785	RAB7A	207.9	233.93	1.13	0.00958654	0.017068
ENSG00000138069	RAB1A	129.54	146.27	1.13	0.00955478	0.0170289
ENSG00000175224	ATG13	117.49	132.52	1.13	0.0111512	0.0192466
ENSG00000184787	UBE2G2	175.93	198.76	1.13	0.0172209	0.0274551
ENSG00000063046	EIF4B	89.24	101.57	1.14	0.00180839	0.00448798
ENSG00000089022	MAPKAPK5	39.34	44.84	1.14	0.00388382	0.00820246
ENSG00000175203	DCTN2	153.6	174.88	1.14	0.0298487	0.0437461
ENSG00000213430	HSPD1P1	69.08	78.99	1.14	0.0286405	0.0421187
ENSG00000077254	USP33	88.74	102.18	1.15	0.0320004	0.046365
ENSG00000089693	MLF2	262.05	301.97	1.15	0.0113021	0.0194636
ENSG00000100380	ST13	127.06	146.64	1.15	0.00651957	0.0124744
ENSG00000105281	SLC1A5	255.89	293.34	1.15	0.00783722	0.0145155
ENSG00000115216	NRBP1	65.98	75.78	1.15	0.0214917	0.0330147
ENSG00000119725	ZNF410	36.92	42.49	1.15	0.0341805	0.0489475
ENSG00000129084	PSMA1	402.16	463.56	1.15	0.0273944	0.040524
ENSG00000136758	YME1L1	97.77	112.39	1.15	0.00619308	0.01195
ENSG00000147274	RBMX	335.99	386.5	1.15	0.0280153	0.0413168
ENSG00000161960	EIF4A1	1453.57	1674.46	1.15	0.000504659	0.00170188
ENSG00000171954	CYP4F22	80.39	92.84	1.15	0.0286065	0.0420847
ENSG00000185787	MORF4L1	98.94	113.68	1.15	0.000343605	0.00127707
ENSG00000204209	DAXX	90.42	104.25	1.15	0.0120265	0.0204522
ENSG00000029364	SLC39A9	33.89	39.21	1.16	0.031023	0.0451428
ENSG00000033030	ZCCHC8	35.4	41.15	1.16	0.00578181	0.0112998
ENSG00000064419	TNPO3	46.19	53.75	1.16	0.00741325	0.0138427
ENSG00000074695	LMAN1	85.47	99.3	1.16	0.00828854	0.0152086
ENSG00000087470	DNM1L	59.9	69.24	1.16	0.0234151	0.0355886
ENSG00000091490	SEL1L3	50.99	59.27	1.16	0.0199619	0.0310398
ENSG00000092020	PPP2R3C	52.32	60.62	1.16	0.0346212	0.049478
ENSG00000100038	TOP3B	32.35	37.5	1.16	0.0318257	0.0461551
ENSG00000109917	ZPR1	99.01	115.08	1.16	0.0133488	0.0222067
ENSG00000126773	PCNXL4	62.63	72.7	1.16	0.00062231	0.00199124
ENSG00000131148	EMC8	57.02	66.18	1.16	0.0130355	0.0218233
ENSG00000134905	CARS2	59.85	69.27	1.16	0.0285684	0.0420583
ENSG00000144043	TEX261	60.3	70.21	1.16	0.000386006	0.00139131
ENSG00000163714	U2SURP	79.27	91.71	1.16	0.00850438	0.0155067
ENSG00000177733	HNRNPA0	51.1	59.35	1.16	0.0244315	0.0368516
ENSG00000185070	FLRT2	58.38	67.43	1.16	0.00740132	0.0138238
ENSG00000197930	ERO1L	41.25	47.9	1.16	0.0142206	0.0233585
ENSG00000254598	CSNK2A3	59.35	68.98	1.16	0.00383995	0.00813418
ENSG00000077721	UBE2A	61.79	72.6	1.17	0.0109914	0.0190427
ENSG00000113593	PPWD1	34.98	40.87	1.17	0.008495	0.0154932
ENSG00000116198	CEP104	38.08	44.42	1.17	0.019854	0.030903
ENSG00000116209	TMEM59	105.16	123.5	1.17	0.0265861	0.03954
ENSG00000118507	AKAP7	43.5	50.86	1.17	0.0312003	0.0453736
ENSG00000122140	MRPS2	83.94	98.5	1.17	0.0341016	0.0488616
ENSG00000131368	MRPS25	74.19	86.81	1.17	0.0135319	0.0224508
ENSG00000148337	CIZ1	112.46	131.9	1.17	0.0198506	0.030903
ENSG00000149084	HSD17B12	201.81	236.32	1.17	0.010232	0.0179924
ENSG00000150787	PTS	76.14	89.05	1.17	0.0324987	0.0469291
ENSG00000163597	SNHG16	64.53	75.7	1.17	0.0131633	0.0220028
ENSG00000167658	EEF2	2464.22	2880.3	1.17	0.00360244	0.00772606
ENSG00000169221	TBC1D10B	30.94	36.32	1.17	0.0320426	0.0464001
ENSG00000171861	RNMTL1	30.76	35.84	1.17	0.0149448	0.0243845
ENSG00000198805	PNP	66.32	77.38	1.17	0.00180143	0.00447357
ENSG00000091542	ALKBH5	34.77	41.01	1.18	0.00452517	0.00928384
ENSG00000099622	CIRBP	251.03	295.68	1.18	0.00674245	0.0128123
ENSG00000099942	CRKL	39.6	46.77	1.18	0.00478127	0.00973456
ENSG00000100227	POLDIP3	103.68	122.77	1.18	0.000884367	0.0026011
ENSG00000114354	TFG	93.67	110.75	1.18	0.000143587	0.000680042
ENSG00000131013	PPIL4	35.49	41.78	1.18	0.00322432	0.00703184
ENSG00000136450	SRSF1	375.9	443.02	1.18	0.00560364	0.011035
ENSG00000158669	AGPAT6	117.3	138.26	1.18	0.000746266	0.00228671
ENSG00000180228	PRKRA	53.23	62.84	1.18	0.00280389	0.00629556
ENSG00000278311	GGNBP2	36.44	43.17	1.18	0.00425832	0.0088393
ENSG00000006744	ELAC2	63.21	75.05	1.19	0.00937152	0.0167655
ENSG00000072274	TFRC	256.43	306.31	1.19	0.0236485	0.0358729
ENSG00000110075	PPP6R3	84.31	100.6	1.19	0.000252224	0.00102382
ENSG00000126432	PRDX5	210.06	250.46	1.19	0.0152236	0.024744
ENSG00000131165	CHMP1A	80.05	95.24	1.19	0.0014525	0.00378072
ENSG00000132356	PRKAA1	86.46	103.12	1.19	8.98e-05	0.000497325
ENSG00000135018	UBQLN1	143.71	171.19	1.19	0.0140419	0.023109
ENSG00000137074	APTX	38.72	46.03	1.19	0.0106468	0.0185618
ENSG00000147457	CHMP7	40.88	48.48	1.19	0.00111933	0.00312761
ENSG00000225259	ST13P6	26.43	31.46	1.19	0.00702275	0.0132475
ENSG00000250526	CCT6P2	47.57	56.65	1.19	0.0321367	0.0465017
ENSG00000002549	LAP3	31.18	37.31	1.2	0.00964598	0.0171526
ENSG00000010244	ZNF207	136.44	164.4	1.2	0.0282915	0.0416924
ENSG00000049656	CLPTM1L	215.77	257.87	1.2	0.00593315	0.0115172
ENSG00000057757	PITHD1	67.84	81.08	1.2	0.00104229	0.00295463
ENSG00000102119	EMD	80.75	96.66	1.2	0.0176721	0.028059
ENSG00000108094	CUL2	43.13	51.89	1.2	0.0254447	0.0381108
ENSG00000118564	FBXL5	37.14	44.66	1.2	0.0324514	0.0468783
ENSG00000132305	IMMT	122.94	147.24	1.2	0.00258019	0.00589574
ENSG00000136891	TEX10	29.39	35.14	1.2	0.00446717	0.00918726
ENSG00000143621	ILF2	367.41	440.99	1.2	0.00644262	0.0123515
ENSG00000163510	CWC22	25.2	30.26	1.2	0.0198108	0.0308605
ENSG00000164818	DNAAF5	68.19	81.56	1.2	0.028372	0.0417951
ENSG00000167699	GLOD4	117.61	140.9	1.2	0.0207793	0.0320665
ENSG00000180879	SSR4	140.33	168.59	1.2	0.0125923	0.0212528
ENSG00000187109	NAP1L1	409.41	491.84	1.2	0.0291775	0.0428515
ENSG00000230584	CCT5P2	25.48	30.53	1.2	0.0307442	0.0448128
ENSG00000235001	EIF4A1P2	25.88	31.08	1.2	0.0299715	0.0439012
ENSG00000267533	RP11-815J4.7	64.05	77.03	1.2	0.00955203	0.0170285
ENSG00000008283	CYB561	23.52	28.56	1.21	0.0109986	0.0190467
ENSG00000065243	PKN2	25.25	30.62	1.21	0.0152464	0.0247657
ENSG00000087365	SF3B2	266	322.17	1.21	0.000754967	0.00230298
ENSG00000100614	PPM1A	29.24	35.52	1.21	0.000254453	0.00102805
ENSG00000119772	DNMT3A	32.63	39.61	1.21	0.0136157	0.0225368
ENSG00000125817	CENPB	50.53	61.31	1.21	0.0268194	0.0398335
ENSG00000134014	ELP3	27.06	32.8	1.21	0.015946	0.0257025
ENSG00000135655	USP15	39.22	47.5	1.21	0.00449718	0.00923864
ENSG00000138398	PPIG	43.91	53.26	1.21	0.0117582	0.0200531
ENSG00000138594	TMOD3	27.88	33.69	1.21	0.0114802	0.0196873
ENSG00000148672	GLUD1	72.8	87.87	1.21	0.0102005	0.0179493
ENSG00000150753	CCT5	489.43	592.22	1.21	0.00383015	0.00812232
ENSG00000153037	SRP19	89.85	108.89	1.21	5.82e-06	9.73e-05
ENSG00000155463	OXA1L	64.03	77.16	1.21	0.00425643	0.00883774
ENSG00000165156	ZHX1	30.98	37.6	1.21	0.00237608	0.00551716
ENSG00000165280	VCP	588.08	710.27	1.21	0.00453595	0.00930104
ENSG00000166233	ARIH1	55.02	66.62	1.21	0.0118987	0.0202615
ENSG00000168872	DDX19A	30.91	37.36	1.21	0.000221365	0.000937682
ENSG00000170027	YWHAG	168.84	203.6	1.21	0.00058681	0.00190969
ENSG00000171421	MRPL36	94.91	115.07	1.21	0.0232618	0.0353952
ENSG00000185043	CIB1	43.95	53.36	1.21	0.00550775	0.0108766
ENSG00000221988	PPT2	47.63	57.77	1.21	0.0170934	0.0272742
ENSG00000242485	MRPL20	132.47	160.71	1.21	0.0146252	0.0239267
ENSG00000023228	NDUFS1	76.35	93.33	1.22	0.0016911	0.00426844
ENSG00000070814	TCOF1	46.73	57.23	1.22	0.00669749	0.012746
ENSG00000096384	HSP90AB1	1080.99	1320.87	1.22	0.000549729	0.00181673
ENSG00000097007	ABL1	37.7	45.99	1.22	0.0253099	0.0379625
ENSG00000103502	CDIPT	50	60.89	1.22	0.00266941	0.00605575
ENSG00000104331	IMPAD1	40.29	49.29	1.22	0.00230833	0.00539375
ENSG00000104660	LEPROTL1	72.29	87.91	1.22	0.0210516	0.0324221
ENSG00000107625	DDX50	29.46	35.97	1.22	0.0322943	0.0466861
ENSG00000108474	PIGL	24.59	29.99	1.22	0.00153685	0.00394673
ENSG00000110200	ANAPC15	83.99	102.4	1.22	0.0244983	0.0369309
ENSG00000114744	COMMD2	33.41	40.77	1.22	0.000897729	0.00262943
ENSG00000115694	STK25	240.25	293.1	1.22	0.000144078	0.000681953
ENSG00000118007	STAG1	24.85	30.4	1.22	0.0152391	0.024764
ENSG00000122026	RPL21	51.61	63.17	1.22	0.00696569	0.0131591
ENSG00000122783	C7orf49	27.02	32.89	1.22	0.00894485	0.0161541
ENSG00000130935	NOL11	83.66	101.94	1.22	0.0279345	0.0412134
ENSG00000133740	E2F5	28.35	34.61	1.22	0.0176461	0.0280233
ENSG00000134072	CAMK1	23.8	29.1	1.22	0.0173575	0.027633
ENSG00000145860	RNF145	74.4	90.83	1.22	0.000600005	0.00193962
ENSG00000149823	VPS51	103.4	126.1	1.22	0.000168714	0.000765832
ENSG00000151353	TMEM18	47.76	58.39	1.22	0.0173437	0.0276167
ENSG00000154277	UCHL1	615.16	750.48	1.22	0.00115057	0.0031932
ENSG00000157538	DSCR3	28.27	34.47	1.22	0.0151869	0.0246946
ENSG00000165689	SDCCAG3	145.39	177.21	1.22	0.00871016	0.015815
ENSG00000167792	NDUFV1	193.22	236.13	1.22	0.00359784	0.00772046
ENSG00000169592	INO80E	57.11	69.45	1.22	0.00899863	0.0162097
ENSG00000185236	RAB11B	53.63	65.24	1.22	0.0132115	0.0220513
ENSG00000185591	SP1	29.92	36.56	1.22	0.0242437	0.036611
ENSG00000186501	TMEM222	37.76	46.13	1.22	0.025745	0.0385164
ENSG00000188976	NOC2L	113.22	138.27	1.22	0.000126865	0.000628892
ENSG00000214192	UBE2V1P2	43.17	52.52	1.22	0.0240598	0.0364043
ENSG00000232952	RP11-90H3.1	40	48.76	1.22	0.0128816	0.0216146
ENSG00000272617	RP11-343C2.12	32.99	40.19	1.22	0.0225454	0.0344287
ENSG00000015479	MATR3	309.79	380.14	1.23	0.00285665	0.00639181
ENSG00000040275	SPDL1	33.31	40.92	1.23	0.00172399	0.00433402
ENSG00000069329	VPS35	81.29	99.84	1.23	0.0234711	0.0356554
ENSG00000079332	SAR1A	96.7	119.15	1.23	0.000651589	0.00205775
ENSG00000100603	SNW1	133.64	164.94	1.23	0.0114747	0.0196821
ENSG00000101365	IDH3B	137.05	168.16	1.23	0.000387786	0.00139642
ENSG00000102172	SMS	42.87	52.52	1.23	0.000503266	0.0016994
ENSG00000103544	C16orf62	30.47	37.59	1.23	0.0203912	0.0315806
ENSG00000106609	TMEM248	54.72	67.52	1.23	0.000896202	0.00262595
ENSG00000107372	ZFAND5	142.16	174.46	1.23	0.000144793	0.00068325
ENSG00000108604	SMARCD2	51.73	63.39	1.23	0.00866299	0.0157478
ENSG00000109572	CLCN3	43.67	53.77	1.23	0.0205781	0.0318003
ENSG00000112339	HBS1L	81.24	99.7	1.23	0.0156065	0.0252394
ENSG00000117751	PPP1R8	52.12	63.95	1.23	0.00896616	0.0161848
ENSG00000122882	ECD	40.27	49.49	1.23	0.00101726	0.00289743
ENSG00000132823	OSER1	38.19	46.9	1.23	0.00630287	0.0121226
ENSG00000134684	YARS	195.43	240.15	1.23	0.0101817	0.0179285
ENSG00000136261	BZW2	101.02	124.1	1.23	0.000509373	0.00171256
ENSG00000137133	HINT2	55.5	68.15	1.23	0.00448759	0.00922138
ENSG00000143294	PRCC	89.67	110.19	1.23	0.00709936	0.0133758
ENSG00000143878	RHOB	42.36	52.29	1.23	0.00328068	0.00713267
ENSG00000144895	EIF2A	124.98	153.42	1.23	7.87e-05	0.000456965
ENSG00000145431	PDGFC	40.74	50	1.23	0.0218078	0.033434
ENSG00000149100	EIF3M	677.26	834.68	1.23	0.0235303	0.0357216
ENSG00000157954	WIPI2	32.37	39.86	1.23	0.00377788	0.00802986
ENSG00000160211	G6PD	124.71	153.91	1.23	0.0116922	0.0199757
ENSG00000175470	PPP2R2D	34.15	42.05	1.23	0.0018286	0.00452427
ENSG00000188647	PTAR1	25.82	31.85	1.23	0.000102143	0.000545774
ENSG00000204264	PSMB8	31.16	38.3	1.23	0.00779215	0.0144458
ENSG00000234558	API5P1	29.45	36.18	1.23	0.00414116	0.00864005
ENSG00000266173	STRADA	26.69	32.95	1.23	0.0185219	0.0291633
ENSG00000084754	HADHA	108.79	134.91	1.24	0.0104188	0.0182623
ENSG00000100697	DICER1	30.28	37.69	1.24	0.0183515	0.0289322
ENSG00000108590	MED31	22.25	27.52	1.24	0.0320272	0.0463865
ENSG00000108883	EFTUD2	110.72	136.89	1.24	0.0134968	0.0223973
ENSG00000109332	UBE2D3	239.61	295.93	1.24	0.000649983	0.00205678
ENSG00000119723	COQ6	23.63	29.29	1.24	0.0153291	0.0248737
ENSG00000123607	TTC21B	48.1	59.49	1.24	0.00218176	0.00515707
ENSG00000125967	NECAB3	29.32	36.43	1.24	0.00564364	0.0110857
ENSG00000133884	DPF2	101.39	125.3	1.24	0.000634187	0.00201758
ENSG00000140391	TSPAN3	265.2	329.56	1.24	0.0274937	0.040648
ENSG00000149932	TMEM219	33.53	41.43	1.24	0.00113312	0.00315329
ENSG00000163930	BAP1	28.98	35.81	1.24	0.0342643	0.0490494
ENSG00000167491	GATAD2A	60.86	75.76	1.24	0.00309762	0.00680528
ENSG00000171865	RNASEH1	27.99	34.74	1.24	0.00516369	0.0103207
ENSG00000182872	RBM10	38.44	47.72	1.24	0.000993956	0.00284255
ENSG00000188186	LAMTOR4	83.05	102.94	1.24	0.00464522	0.00949311
ENSG00000213516	RBMXL1	30.05	37.28	1.24	0.0254431	0.0381108
ENSG00000213523	SRA1	58.72	72.68	1.24	0.00597864	0.0116026
ENSG00000241370	RPP21	38.27	47.46	1.24	0.0113334	0.0194829
ENSG00000004961	HCCS	21.24	26.57	1.25	0.000147565	0.000693378
ENSG00000037757	MRI1	28.94	36.31	1.25	0.0026766	0.00606242
ENSG00000058729	RIOK2	47.2	58.96	1.25	0.0174036	0.027695
ENSG00000092201	SUPT16H	138.39	172.54	1.25	0.00559242	0.0110186
ENSG00000101346	POFUT1	39.68	49.46	1.25	0.00127466	0.00343379
ENSG00000103194	USP10	65.46	81.9	1.25	0.000208506	0.00090008
ENSG00000105771	SMG9	88.94	110.98	1.25	0.00554431	0.0109405
ENSG00000107643	MAPK8	34.45	43.1	1.25	0.0109809	0.0190289
ENSG00000113845	TIMMDC1	58.08	72.68	1.25	0.00175265	0.0043805
ENSG00000124214	STAU1	68.19	85.33	1.25	0.00244601	0.00564906
ENSG00000124541	RRP36	47	58.78	1.25	0.0249236	0.0374772
ENSG00000130725	UBE2M	86.12	107.45	1.25	0.000232175	0.000967722
ENSG00000131116	ZNF428	43.95	54.79	1.25	0.0285168	0.0419925
ENSG00000131269	ABCB7	20.71	25.92	1.25	0.0041474	0.00865006
ENSG00000132612	VPS4A	41.58	51.88	1.25	0.000906727	0.00264778
ENSG00000133265	HSPBP1	48.62	60.94	1.25	0.0032639	0.00710615
ENSG00000134153	EMC7	92.09	115.31	1.25	9.78e-06	0.000129755
ENSG00000134748	PRPF38A	47.35	59.06	1.25	0.0208133	0.0321125
ENSG00000138085	ATRAID	126.32	157.88	1.25	0.0346058	0.0494742
ENSG00000138785	INTS12	30.89	38.7	1.25	0.00297236	0.00658984
ENSG00000140740	UQCRC2	169.66	211.32	1.25	0.0296521	0.0434827
ENSG00000144744	UBA3	31.09	38.82	1.25	0.00125091	0.00338866
ENSG00000166181	API5	144.14	179.8	1.25	0.00213583	0.00508572
ENSG00000169967	MAP3K2	21.23	26.59	1.25	0.000996263	0.00284809
ENSG00000173418	NAA20	64.38	80.37	1.25	0.00208412	0.00498708
ENSG00000177479	ARIH2	46.28	57.62	1.25	0.0022995	0.00538421
ENSG00000179611	DGKZP1	36.76	46.02	1.25	0.0193953	0.0302864
ENSG00000196199	MPHOSPH8	25.63	32.11	1.25	0.0128154	0.0215387
ENSG00000233830	EIF4HP1	141.31	176.63	1.25	0.00217143	0.00514487
ENSG00000013561	RNF14	23.13	29.15	1.26	0.00215366	0.00511404
ENSG00000067141	NEO1	61.59	77.81	1.26	0.00270494	0.00611411
ENSG00000075415	SLC25A3	538.57	677.31	1.26	0.0271767	0.0402562
ENSG00000091436	pk	21.14	26.66	1.26	0.000911382	0.00265837
ENSG00000101158	NELFCD	102.3	128.8	1.26	0.0154284	0.0249982
ENSG00000103043	VAC14	30.51	38.59	1.26	0.00104903	0.0029683
ENSG00000105401	CDC37	297.09	374.38	1.26	0.00154488	0.00396475
ENSG00000105676	ARMC6	45.67	57.56	1.26	0.00135396	0.00358268
ENSG00000108559	NUP88	123.37	155.75	1.26	0.000795631	0.00239183
ENSG00000110172	CHORDC1	136.31	172.4	1.26	0.00677072	0.0128503
ENSG00000110917	MLEC	75.69	95.25	1.26	0.0031618	0.00691493
ENSG00000114098	ARMC8	33.26	41.92	1.26	0.0279624	0.0412467
ENSG00000123064	DDX54	82.17	103.29	1.26	0.000202864	0.000880616
ENSG00000125970	RALY	132.89	168.07	1.26	0.000726533	0.00224415
ENSG00000129925	TMEM8A	37.83	47.82	1.26	0.023746	0.0359956
ENSG00000130227	XPO7	24.25	30.44	1.26	0.00965468	0.0171641
ENSG00000130640	TUBGCP2	44.37	55.69	1.26	0.00987785	0.0175017
ENSG00000143420	ENSA	189.19	239.21	1.26	0.0275748	0.0407525
ENSG00000163029	SMC6	33.14	41.66	1.26	0.000906683	0.00264778
ENSG00000163191	S100A11	245.29	308	1.26	0.00305383	0.00673197
ENSG00000166794	PPIB	604.79	760.63	1.26	0.0104231	0.0182623
ENSG00000169740	ZNF32	23.78	29.92	1.26	0.00478406	0.00973513
ENSG00000179526	SHARPIN	73.89	93.4	1.26	8.06e-05	0.000462782
ENSG00000183199	HSP90AB3P	134.15	168.92	1.26	0.00744984	0.0139043
ENSG00000183722	LHFP	48.36	60.72	1.26	0.0233937	0.035563
ENSG00000188343	FAM92A1	34.98	43.9	1.26	0.0125212	0.0211496
ENSG00000196510	ANAPC7	157.32	198.15	1.26	0.000130518	0.000641459
ENSG00000198060	2017-03-05	44.39	55.99	1.26	0.0179837	0.028472
ENSG00000205531	NAP1L4	153.63	192.98	1.26	0.00191492	0.00468932
ENSG00000213619	NDUFS3	328.96	413.47	1.26	0.000457078	0.00158289
ENSG00000244687	UBE2V1	108.5	136.74	1.26	9.68e-05	0.000525882
ENSG00000265646	TUFMP1	24.02	30.2	1.26	0.00688488	0.0130223
ENSG00000266472	MRPS21	45.67	57.7	1.26	0.000487325	0.00165794
ENSG00000275400	RP4-756H11.5	33.1	41.7	1.26	0.000270752	0.00107759
ENSG00000009307	CSDE1	465.65	589.52	1.27	0.00920629	0.0165261
ENSG00000067533	RRP15	26.7	33.85	1.27	0.0266857	0.039673
ENSG00000088035	ALG6	19.13	24.25	1.27	0.00407774	0.00854418
ENSG00000100601	ALKBH1	20.68	26.35	1.27	0.000142669	0.000678182
ENSG00000104969	SGTA	77.55	98.86	1.27	0.00195985	0.00476472
ENSG00000105321	CCDC9	22.06	28.02	1.27	0.00433773	0.00896856
ENSG00000106290	TAF6	74.19	93.93	1.27	0.000106769	0.00056372
ENSG00000108557	RAI1	22.18	28.08	1.27	0.0350198	0.0499464
ENSG00000131408	NR1H2	26.52	33.64	1.27	0.0121191	0.0205697
ENSG00000131966	ACTR10	65.24	82.86	1.27	0.00041132	0.00146484
ENSG00000145414	NAF1	31.11	39.49	1.27	0.00088771	0.00260895
ENSG00000148308	GTF3C5	52.61	66.74	1.27	0.00261067	0.00594454
ENSG00000149792	MRPL49	65.9	83.67	1.27	0.00232931	0.00542806
ENSG00000149923	PPP4C	76.89	97.94	1.27	0.00491091	0.00992724
ENSG00000151718	WWC2	42.35	53.64	1.27	0.000117293	0.000596665
ENSG00000167797	CDK2AP2	58.65	74.66	1.27	0.00409955	0.00857399
ENSG00000168701	TMEM208	41.08	52.3	1.27	0.0218753	0.0335177
ENSG00000172845	SP3	43.44	54.98	1.27	0.00136932	0.00361345
ENSG00000175416	CLTB	27.44	34.81	1.27	9.71e-05	0.000526794
ENSG00000188739	RBM34	52.25	66.14	1.27	0.0314818	0.0457247
ENSG00000197622	CDC42SE1	52.35	66.63	1.27	0.0308176	0.0448862
ENSG00000204387	C6orf48	209.43	265.37	1.27	7.08e-06	0.000105943
ENSG00000001497	LAS1L	49.68	63.71	1.28	0.000124782	0.000622547
ENSG00000006652	IFRD1	30.11	38.52	1.28	0.00501197	0.0100929
ENSG00000050426	LETMD1	47.32	60.39	1.28	0.0139771	0.0230195
ENSG00000074603	DPP8	21.36	27.4	1.28	0.0250686	0.0376368
ENSG00000076053	RBM7	28.63	36.69	1.28	0.00459219	0.00939895
ENSG00000085063	CD59	285.45	366.72	1.28	0.0126017	0.0212624
ENSG00000100225	FBXO7	55.49	71.21	1.28	6.68e-05	0.000411069
ENSG00000100281	HMGXB4	23.21	29.75	1.28	0.0134056	0.0222651
ENSG00000102738	MRPS31	27.39	35.14	1.28	0.00584379	0.0113836
ENSG00000103550	KNOP1	43.08	55.17	1.28	0.000123904	0.000619731
ENSG00000111615	KRR1	53.07	67.75	1.28	0.0243691	0.0367718
ENSG00000111817	DSE	19.22	24.63	1.28	3.42e-05	0.000268737
ENSG00000117395	EBNA1BP2	223.01	284.59	1.28	0.00110579	0.00309613
ENSG00000120063	GNA13	19.01	24.26	1.28	0.0110165	0.0190692
ENSG00000122550	KLHL7	21.01	26.96	1.28	0.0303025	0.0443019
ENSG00000127952	STYXL1	44.92	57.35	1.28	0.00158518	0.00404694
ENSG00000128335	APOL2	27	34.55	1.28	0.0218505	0.0334862
ENSG00000132842	AP3B1	30.03	38.32	1.28	0.00520626	0.0103951
ENSG00000135185	TMEM243	37.47	47.87	1.28	9.41e-06	0.000126875
ENSG00000136827	TOR1A	39.15	50.3	1.28	0.00581798	0.0113505
ENSG00000143437	ARNT	20.29	26.01	1.28	0.00839787	0.0153703
ENSG00000143493	INTS7	35.58	45.38	1.28	0.0348466	0.0497542
ENSG00000144029	MRPS5	73.91	94.89	1.28	2.94e-05	0.000244246
ENSG00000149483	TMEM138	92.89	119.26	1.28	0.00167264	0.00423513
ENSG00000151327	FAM177A1	31.52	40.41	1.28	0.0111329	0.0192278
ENSG00000151665	PIGF	21.86	27.94	1.28	0.0320226	0.0463865
ENSG00000160075	SSU72	123.64	158.58	1.28	0.00152047	0.00391244
ENSG00000177971	IMP3	61.85	79.31	1.28	0.0048915	0.00990024
ENSG00000183624	HMCES	38.63	49.43	1.28	0.0312985	0.045484
ENSG00000197601	FAR1	37.1	47.37	1.28	0.000985651	0.00282818
ENSG00000198876	DCAF12	26.77	34.35	1.28	0.000219008	0.000930392
ENSG00000225568	RP11-384B12.3	27.91	35.79	1.28	0.00288871	0.00644493
ENSG00000230207	RPL4P5	33.68	43.13	1.28	0.0194155	0.0303118
ENSG00000235251	RP11-384B12.2	21.01	26.87	1.28	0.0023811	0.0055255
ENSG00000269374	CTB-50E14.5	47.52	60.82	1.28	0.000520227	0.00173964
ENSG00000073584	SMARCE1	58.05	74.91	1.29	0.000234528	0.000974068
ENSG00000077458	FAM76B	33.21	42.94	1.29	0.0222341	0.0340135
ENSG00000088986	DYNLL1	573.39	737.26	1.29	0.00285514	0.00639181
ENSG00000105063	PPP6R1	65.52	84.68	1.29	0.00154934	0.00397223
ENSG00000106638	TBL2	44.01	56.62	1.29	0.00494826	0.00998799
ENSG00000110011	DNAJC4	22.03	28.45	1.29	0.00904378	0.0162796
ENSG00000110955	ATP5B	1140.63	1466.25	1.29	0.0172117	0.027446
ENSG00000117155	SSX2IP	27.06	34.86	1.29	0.000140155	0.000671122
ENSG00000120438	TCP1	306.97	396.26	1.29	1.5e-05	0.000162127
ENSG00000122566	HNRNPA2B1	1448.62	1873.33	1.29	0.000989021	0.0028339
ENSG00000124164	VAPB	48.08	62.19	1.29	0.000733562	0.00226225
ENSG00000125651	GTF2F1	99.57	128.58	1.29	0.00489167	0.00990024
ENSG00000128311	TST	21.61	27.87	1.29	0.0161762	0.026025
ENSG00000131263	RLIM	29.27	37.72	1.29	0.0150891	0.0245719
ENSG00000132286	TIMM10B	30.11	38.77	1.29	0.00629739	0.012115
ENSG00000141076	CIRH1A	64.44	83.14	1.29	0.0120695	0.0204984
ENSG00000141552	ANAPC11	67.35	87.02	1.29	0.0081783	0.0150466
ENSG00000151748	SAV1	30.75	39.7	1.29	0.00868944	0.0157884
ENSG00000154945	ANKRD40	30.53	39.39	1.29	0.00108284	0.00304124
ENSG00000158435	CNOT11	46.48	59.74	1.29	0.000992695	0.00284208
ENSG00000163882	POLR2H	71.18	91.67	1.29	0.000548452	0.00181483
ENSG00000167315	ACAA2	38.4	49.45	1.29	0.0125075	0.0211356
ENSG00000174444	RPL4	2617.76	3364.83	1.29	0.000969214	0.00279239
ENSG00000188603	CLN3	25.66	33.22	1.29	0.0013776	0.00363247
ENSG00000253873	PCDHGA11	31.29	40.28	1.29	0.00541893	0.010734
ENSG00000256238	RP11-473N11.2	24.03	31.02	1.29	0.00238817	0.00553693
ENSG00000257790	EIF4A1P4	17.56	22.58	1.29	0.0141805	0.0233075
ENSG00000265273	PGDP1	30.31	39.15	1.29	0.00737608	0.0137924
ENSG00000269896	RP4-740C4.5	72.95	94.13	1.29	0.0324678	0.0468932
ENSG00000057608	GDI2	215.91	279.84	1.3	0.00383496	0.00812805
ENSG00000080503	SMARCA2	25.35	32.97	1.3	0.000302896	0.00116255
ENSG00000093000	NUP50	39.96	51.76	1.3	0.013359	0.0222115
ENSG00000101558	VAPA	121.11	157.74	1.3	2.62e-05	0.000228536
ENSG00000103429	BFAR	37.61	48.78	1.3	6.88e-05	0.000418279
ENSG00000104812	GYS1	33.31	43.4	1.3	0.0138628	0.0228629
ENSG00000106682	EIF4H	181.63	236.84	1.3	2.07e-05	0.000196578
ENSG00000108219	TSPAN14	20.05	25.99	1.3	0.0104842	0.0183485
ENSG00000110107	PRPF19	157.13	203.65	1.3	0.00105227	0.0029742
ENSG00000112062	MAPK14	27.9	36.4	1.3	9.58e-05	0.000521827
ENSG00000126247	CAPNS1	345.66	448.01	1.3	0.0132864	0.0221193
ENSG00000132676	DAP3	130.5	169.44	1.3	0.000864283	0.0025556
ENSG00000134590	FAM127A	47.07	61.36	1.3	0.000402307	0.00144002
ENSG00000135362	PRR5L	70.8	92.39	1.3	0.00586368	0.0114138
ENSG00000137547	MRPL15	81.4	106.14	1.3	0.0166298	0.0266606
ENSG00000138385	SSB	184.98	240.58	1.3	0.000840288	0.00249321
ENSG00000148019	CEP78	25.05	32.63	1.3	0.0276052	0.0407892
ENSG00000162980	ARL5A	28.55	37.04	1.3	0.00333334	0.00722727
ENSG00000164815	ORC5	17.19	22.37	1.3	0.00215163	0.00511235
ENSG00000166037	CEP57	37.39	48.71	1.3	9.03e-05	0.000498683
ENSG00000166788	SAAL1	37.46	48.8	1.3	0.0136255	0.0225482
ENSG00000168385	2017-09-02	297.59	387.23	1.3	0.00108255	0.00304124
ENSG00000183726	TMEM50A	64.81	84.12	1.3	2e-05	0.00019296
ENSG00000205726	ITSN1	22.44	29.06	1.3	0.0199805	0.0310572
ENSG00000214517	PPME1	69.65	90.59	1.3	0.0100367	0.0177295
ENSG00000215284	RP11-198M15.1	29.22	37.91	1.3	0.00355083	0.00763015
ENSG00000253144	RP11-281O15.7	51.17	66.61	1.3	0.00881789	0.0159539
ENSG00000000419	DPM1	63.86	83.72	1.31	0.000336177	0.00125912
ENSG00000087191	PSMC5	227.4	298.03	1.31	0.000111392	0.00058
ENSG00000100280	AP1B1	55.51	72.67	1.31	0.0202239	0.0313655
ENSG00000104320	NBN	18.84	24.67	1.31	0.000888327	0.00260977
ENSG00000106635	BCL7B	59.14	77.41	1.31	0.000150464	0.000702738
ENSG00000111725	PRKAB1	33.24	43.66	1.31	0.000728686	0.0022499
ENSG00000113460	BRIX1	62.7	82.41	1.31	0.0153365	0.0248805
ENSG00000119820	YIPF4	33.66	44.16	1.31	0.00431698	0.00893951
ENSG00000125454	SLC25A19	22.24	29.14	1.31	0.000414691	0.00147414
ENSG00000128595	CALU	195.33	256.35	1.31	0.000576644	0.00188749
ENSG00000129968	ABHD17A	17.19	22.53	1.31	0.0169295	0.0270572
ENSG00000130669	PAK4	16.67	21.83	1.31	8.53e-05	0.000479679
ENSG00000140612	SEC11A	118.11	154.39	1.31	0.000479742	0.0016378
ENSG00000148110	HIATL1	33.43	43.79	1.31	0.0192154	0.0300747
ENSG00000152952	PLOD2	36.47	47.72	1.31	0.0174846	0.0277954
ENSG00000155329	ZCCHC10	28.11	36.76	1.31	0.0102994	0.0180986
ENSG00000162734	PEA15	88.21	115.72	1.31	3.37e-05	0.00026565
ENSG00000166710	B2M	3200.72	4207.94	1.31	0.00124273	0.00337228
ENSG00000183255	PTTG1IP	181.88	238.61	1.31	3.23e-05	0.000258464
ENSG00000183735	TBK1	19.97	26.16	1.31	0.00603049	0.011674
ENSG00000198522	GPN1	31.07	40.79	1.31	0.000565006	0.0018579
ENSG00000225733	FGD5-AS1	54.56	71.59	1.31	0.00202057	0.00487565
ENSG00000225921	NOL7	49.02	64.37	1.31	0.000155727	0.000721238
ENSG00000236480	PKMP1	69.16	90.55	1.31	0.0108191	0.0187905
ENSG00000259032	ENSAP2	137.87	180.15	1.31	0.00762278	0.0141657
ENSG00000004700	RECQL	42.04	55.6	1.32	0.00975248	0.0173062
ENSG00000006125	AP2B1	38.92	51.18	1.32	0.000109588	0.000574514
ENSG00000011260	UTP18	45.19	59.44	1.32	0.000123407	0.000617675
ENSG00000066697	MSANTD3	17.18	22.68	1.32	0.000977234	0.0028083
ENSG00000077348	EXOSC5	31.77	41.97	1.32	0.0162436	0.0261172
ENSG00000082014	SMARCD3	23.66	31.24	1.32	0.000101558	0.000544144
ENSG00000084463	WBP11	72.75	96.3	1.32	0.000402284	0.00144002
ENSG00000085231	AK6	75.63	99.59	1.32	0.0107679	0.0187182
ENSG00000100575	TIMM9	56.16	74.14	1.32	0.0237766	0.036018
ENSG00000100591	AHSA1	267.71	352.43	1.32	0.000606387	0.00195122
ENSG00000101413	RPRD1B	28.61	37.63	1.32	0.000143368	0.000679582
ENSG00000102393	GLA	65.44	86.67	1.32	0.0325457	0.0469795
ENSG00000105197	TIMM50	84.62	111.42	1.32	0.00256118	0.00585746
ENSG00000105438	KDELR1	237.17	312	1.32	2.32e-05	0.000212736
ENSG00000109536	FRG1	18.75	24.68	1.32	0.00204393	0.00491978
ENSG00000110315	RNF141	43.75	57.69	1.32	0.00480208	0.00976254
ENSG00000110801	PSMD9	42.05	55.41	1.32	0.0189578	0.0297049
ENSG00000114544	SLC41A3	37.83	50.11	1.32	0.00681269	0.012911
ENSG00000119392	GLE1	21.39	28.25	1.32	8.29e-05	0.00046955
ENSG00000119912	IDE	35.82	47.42	1.32	0.000117639	0.000596665
ENSG00000127774	EMC6	42.82	56.42	1.32	0.0186293	0.0292848
ENSG00000134851	TMEM165	32.19	42.64	1.32	0.00725544	0.0136103
ENSG00000135249	RINT1	19.4	25.61	1.32	0.000287607	0.00112845
ENSG00000136451	VEZF1	38.57	50.9	1.32	0.0106016	0.0185122
ENSG00000141424	SLC39A6	89.12	117.32	1.32	0.0231047	0.0351996
ENSG00000141873	SLC39A3	44.82	59.16	1.32	0.00212504	0.0050678
ENSG00000142657	PGD	246.42	325.82	1.32	1.19e-05	0.000143849
ENSG00000144524	COPS7B	39.74	52.35	1.32	4.14e-05	0.000301912
ENSG00000163463	KRTCAP2	136.75	180.54	1.32	0.00583252	0.0113731
ENSG00000163468	CCT3	512.29	676.17	1.32	0.000233962	0.000972604
ENSG00000164970	FAM219A	41.71	54.91	1.32	0.000601742	0.00194226
ENSG00000166595	FAM96B	94.93	125.08	1.32	0.0211858	0.0326029
ENSG00000168936	TMEM129	24.55	32.51	1.32	0.00486407	0.00987214
ENSG00000170855	TRIAP1	38.2	50.59	1.32	0.00134502	0.00356964
ENSG00000175387	SMAD2	48.58	64.11	1.32	0.0144076	0.0236207
ENSG00000187713	TMEM203	29.38	38.77	1.32	0.0109973	0.0190467
ENSG00000198355	PIM3	40.19	53.15	1.32	0.0100979	0.0178172
ENSG00000198728	LDB1	36.72	48.3	1.32	0.00241699	0.00559706
ENSG00000204316	MRPL38	171.47	225.76	1.32	0.00185862	0.00458298
ENSG00000225402	AC010878.3	17.73	23.46	1.32	0.0039553	0.00833526
ENSG00000229638	RPL4P4	259.55	342.24	1.32	0.00199423	0.00483163
ENSG00000237842	RP11-110J1.2	18.56	24.48	1.32	0.00277202	0.00623665
ENSG00000240695	RP11-102M11.1	24.72	32.6	1.32	0.0044056	0.00908179
ENSG00000244226	ILF2P1	17.15	22.6	1.32	0.00459681	0.00940593
ENSG00000270983	RP11-137J7.3	34.16	44.94	1.32	0.018814	0.0295213
ENSG00000004478	FKBP4	83.2	110.95	1.33	0.0116301	0.0198958
ENSG00000010256	UQCRC1	216.3	288.06	1.33	0.0185353	0.0291785
ENSG00000018610	CXorf56	19.99	26.68	1.33	0.00833161	0.0152743
ENSG00000023287	RB1CC1	17.88	23.71	1.33	0.0186864	0.0293627
ENSG00000060762	MPC1	22.79	30.4	1.33	0.00341737	0.00738224
ENSG00000063244	U2AF2	194.02	257.17	1.33	0.00396599	0.00835325
ENSG00000065548	ZC3H15	69.06	92.17	1.33	0.00647074	0.0123963
ENSG00000070761	CFAP20	74.65	99.03	1.33	0.0015793	0.00403703
ENSG00000074266	EED	27.55	36.59	1.33	0.000530711	0.00176139
ENSG00000107371	EXOSC3	81.86	108.47	1.33	0.0300102	0.0439413
ENSG00000107521	HPS1	27.16	36.11	1.33	0.025126	0.0377158
ENSG00000113758	DBN1	162.93	216.26	1.33	0.0263808	0.0393176
ENSG00000115947	ORC4	37.29	49.76	1.33	0.0272738	0.0403845
ENSG00000120526	NUDCD1	34.02	45.17	1.33	0.00306144	0.00674492
ENSG00000122674	CCZ1	29.13	38.6	1.33	1.29e-05	0.000150238
ENSG00000126261	UBA2	124.01	164.66	1.33	6.48e-05	0.00040488
ENSG00000126698	DNAJC8	122	162.51	1.33	0.000147707	0.000693622
ENSG00000128791	TWSG1	27.76	36.87	1.33	0.00809463	0.014921
ENSG00000130811	EIF3G	232.72	309.57	1.33	0.000131553	0.000643894
ENSG00000133028	SCO1	38.89	51.72	1.33	0.00303854	0.00670398
ENSG00000137409	MTCH1	191.21	254.04	1.33	0.0291977	0.0428731
ENSG00000138381	ASNSD1	35.41	47.01	1.33	0.000717413	0.00222306
ENSG00000139131	YARS2	43.53	57.81	1.33	0.0076031	0.0141393
ENSG00000141759	TXNL4A	133.58	178.02	1.33	0.00038848	0.00139698
ENSG00000142039	CCDC97	20.87	27.84	1.33	4.11e-05	0.000301439
ENSG00000143553	SNAPIN	36.96	49.08	1.33	0.0202877	0.0314582
ENSG00000143797	MBOAT2	72.64	96.3	1.33	2.52e-05	0.000223377
ENSG00000145919	BOD1	44.44	58.89	1.33	0.000271328	0.00107932
ENSG00000149541	B3GAT3	66.45	88.69	1.33	0.00684826	0.0129689
ENSG00000153485	TMEM251	25.22	33.54	1.33	0.00895734	0.0161729
ENSG00000155508	CNOT8	18.81	25.11	1.33	0.00217849	0.00515248
ENSG00000163156	SCNM1	31.76	42.29	1.33	0.000135536	0.000656757
ENSG00000165678	GHITM	70.34	93.9	1.33	0.00504722	0.0101481
ENSG00000166557	TMED3	50.47	67.16	1.33	0.00139966	0.00367102
ENSG00000175390	EIF3F	58.9	78.59	1.33	0.0203648	0.0315525
ENSG00000176871	WSB2	37.5	50.03	1.33	0.0270319	0.0400647
ENSG00000177173	NAP1L4P1	16.05	21.3	1.33	0.0149892	0.024445
ENSG00000189403	HMGB1	538.57	718.65	1.33	0.0109452	0.0189797
ENSG00000196290	NIF3L1	31.43	41.81	1.33	0.000565061	0.0018579
ENSG00000234145	NAP1L4P3	24.51	32.55	1.33	0.00987507	0.0175017
ENSG00000241007	SEPT7P6	18.67	24.84	1.33	0.0034042	0.00735584
ENSG00000254772	EEF1G	632.2	841.52	1.33	0.00579909	0.0113193
ENSG00000254780	RP11-793I11.1	25.38	33.64	1.33	0.0241525	0.036521
ENSG00000269190	FBXO17	18.29	24.37	1.33	0.0148338	0.0242272
ENSG00000272888	LINC01578	59.63	79.05	1.33	0.0232523	0.0353897
ENSG00000015676	NUDCD3	64.88	86.7	1.34	6.91e-05	0.000419157
ENSG00000071054	MAP4K4	83.91	112.79	1.34	0.0316348	0.0459211
ENSG00000075239	ACAT1	220.93	296.4	1.34	0.00838349	0.0153476
ENSG00000079999	KEAP1	133.54	178.39	1.34	0.00074953	0.00229054
ENSG00000095261	PSMD5	27.81	37.17	1.34	0.000374317	0.00136589
ENSG00000095485	CWF19L1	23.35	31.21	1.34	0.000405243	0.00144719
ENSG00000099804	CDC34	78.88	106.09	1.34	0.000793115	0.00238797
ENSG00000100296	THOC5	41.53	55.81	1.34	0.00569085	0.0111699
ENSG00000100823	APEX1	198.84	266.26	1.34	0.00398869	0.00838967
ENSG00000102054	RBBP7	137.91	184.97	1.34	0.000737754	0.00227067
ENSG00000106991	ENG	18.83	25.17	1.34	0.0259769	0.0387902
ENSG00000111361	EIF2B1	43.95	58.94	1.34	0.000348888	0.00129175
ENSG00000112851	ERBB2IP	16.56	22.19	1.34	0.00307359	0.00676975
ENSG00000116005	PCYOX1	20.21	27.01	1.34	0.0104098	0.018253
ENSG00000118579	MED28	39.45	52.81	1.34	0.000573874	0.00188049
ENSG00000121022	COPS5	58.8	78.61	1.34	0.000189231	0.000835009
ENSG00000132432	SEC61G	158.28	212.02	1.34	0.00427934	0.00887817
ENSG00000133835	HSD17B4	123.2	165.57	1.34	0.00166881	0.00423373
ENSG00000136143	SUCLA2	23.52	31.63	1.34	0.00173415	0.00434967
ENSG00000137100	DCTN3	63.11	84.8	1.34	0.0265496	0.0395093
ENSG00000137331	IER3	31.4	42.06	1.34	0.00410702	0.00858037
ENSG00000138663	COPS4	17.83	23.97	1.34	0.00514353	0.010294
ENSG00000142864	SERBP1	296.33	396.8	1.34	2.43e-05	0.000218972
ENSG00000160688	FLAD1	45.75	61.29	1.34	0.000269363	0.00107427
ENSG00000160691	SHC1	222.06	297.15	1.34	0.0277416	0.0409522
ENSG00000164219	PGGT1B	21.6	29.01	1.34	0.00149557	0.00386119
ENSG00000169032	MAP2K1	35.01	47.08	1.34	1.28e-05	0.000149813
ENSG00000169718	DUS1L	112.32	150.83	1.34	1.5e-05	0.000162127
ENSG00000170653	ATF7	19.64	26.24	1.34	0.0139786	0.0230195
ENSG00000178896	EXOSC4	51.13	68.41	1.34	0.00378863	0.00804966
ENSG00000179010	MRFAP1	228.17	305.68	1.34	0.00414819	0.00865006
ENSG00000179021	C3orf38	17.15	23.03	1.34	0.000162766	0.000743579
ENSG00000196591	HDAC2	224.3	301.21	1.34	6.02e-05	0.000388453
ENSG00000198663	C6orf89	16.36	21.86	1.34	0.00016734	0.00076093
ENSG00000214022	REPIN1	47.75	63.97	1.34	0.00784499	0.0145264
ENSG00000244045	TMEM199	17.83	23.89	1.34	0.00158527	0.00404694
ENSG00000259948	RP11-326A19.5	16.05	21.44	1.34	9.28e-05	0.000508458
ENSG00000023734	STRAP	163.95	222.09	1.35	0.000251015	0.00102106
ENSG00000056050	C4orf27	34.13	46.21	1.35	0.00642712	0.0123279
ENSG00000064102	ASUN	40.97	55.27	1.35	0.00458234	0.00938375
ENSG00000067704	IARS2	53.42	72.26	1.35	0.00123794	0.00336172
ENSG00000070018	LRP6	58.89	79.36	1.35	2e-05	0.00019296
ENSG00000086598	TMED2	134.9	181.64	1.35	0.000422988	0.00149745
ENSG00000092010	PSME1	117.47	158.6	1.35	0.00170728	0.00429758
ENSG00000104980	TIMM44	85.58	115.34	1.35	0.0235806	0.035784
ENSG00000111880	RNGTT	14.11	19.11	1.35	0.000254593	0.00102805
ENSG00000116747	TROVE2	18.35	24.73	1.35	0.00169996	0.00428471
ENSG00000119446	RBM18	22.43	30.17	1.35	0.0240874	0.0364389
ENSG00000121067	SPOP	41.15	55.71	1.35	0.0163989	0.026334
ENSG00000121864	ZNF639	27.82	37.68	1.35	6.35e-05	0.000400028
ENSG00000130414	NDUFA10	111.29	150.77	1.35	0.00952455	0.016999
ENSG00000130511	SSBP4	98.6	133.12	1.35	0.0175537	0.0278824
ENSG00000131788	PIAS3	20.58	27.77	1.35	0.00278432	0.00625903
ENSG00000135632	SMYD5	36.17	48.86	1.35	0.0259107	0.0387063
ENSG00000138668	HNRNPD	286.28	385.22	1.35	0.0110776	0.019145
ENSG00000142252	GEMIN7	26.32	35.44	1.35	0.00105796	0.00298676
ENSG00000143889	HNRNPLL	41.98	56.54	1.35	0.0128893	0.0216206
ENSG00000144357	UBR3	15.22	20.51	1.35	0.00462914	0.00946708
ENSG00000146425	DYNLT1	114.83	154.72	1.35	0.000927344	0.00269782
ENSG00000155561	NUP205	36.31	49.14	1.35	0.00957728	0.0170578
ENSG00000162704	ARPC5	205.23	276.42	1.35	0.0305132	0.0445515
ENSG00000162733	DDR2	60.83	82.11	1.35	0.00158427	0.00404694
ENSG00000162840	MT2P1	292.06	392.89	1.35	0.0349447	0.0498728
ENSG00000163872	YEATS2	14.58	19.73	1.35	0.0130884	0.0218931
ENSG00000170291	ELP5	57.19	77.28	1.35	0.000586034	0.00190824
ENSG00000170310	STX8	28.44	38.31	1.35	0.0266696	0.0396566
[truncated: 3,439 more rows]

## Sheet: PHF2 Significant_genes_Q_0.05
Genes significantly changed in expression (Q<0.05) upon PHF2 stable knockdown in A673 cells
Gene	Common_name	Control (shControl) mean	Treatment (shPHF2) mean	Fold_change	P-value	Q-value
ENSG00000221511	AC090825.1	30.02	0.42	-71.48	0.00258145	0.00681332
ENSG00000137801	THBS1	19.09	1.34	-14.25	2.10521e-05	0.000630505
ENSG00000172346	CSDC2	6.38	0.5	-12.76	5.61708e-05	0.000910542
ENSG00000151967	SCHIP1	16.84	1.37	-12.29	0.00459316	0.0101557
ENSG00000075461	CACNG4	22.43	2.28	-9.84	1.56379e-05	0.000583931
ENSG00000163017	ACTG2	18.29	1.87	-9.78	9.40445e-05	0.00108559
ENSG00000152377	SPOCK1	16.72	1.77	-9.45	0.000682312	0.00302273
ENSG00000101134	DOK5	8.66	0.93	-9.31	0.000130192	0.00126739
ENSG00000250588	IQCJ-SCHIP1	24.34	2.65	-9.18	0.000105981	0.00114354
ENSG00000130707	ASS1	77.49	9	-8.61	0.000235807	0.00173398
ENSG00000101335	MYL9	8.69	1.14	-7.62	0.000281573	0.00189096
ENSG00000165349	SLC7A3	16.83	2.41	-6.98	6.48148e-05	0.000956128
ENSG00000167601	AXL	11.07	1.63	-6.79	5.87287e-06	0.000465458
ENSG00000164484	TMEM200A	12.81	1.93	-6.64	1.44162e-06	0.00043846
ENSG00000140416	TPM1	92.23	14.38	-6.41	7.62495e-06	0.000495667
ENSG00000143842	SOX13	36.89	5.91	-6.24	2.19307e-05	0.000633646
ENSG00000162804	SNED1	6.59	1.12	-5.88	0.000302488	0.00196915
ENSG00000280143	AP000892.6	22.26	3.88	-5.74	2.36048e-05	0.00066245
ENSG00000005513	SOX8	19.44	3.64	-5.34	5.96892e-05	0.000917533
ENSG00000149591	TAGLN	623.31	117.85	-5.29	5.96075e-06	0.000465458
ENSG00000187244	BCAM	31.16	6.09	-5.12	0.000566905	0.00272865
ENSG00000136274	NACAD	9.79	1.92	-5.1	0.00204065	0.00588622
ENSG00000101188	NTSR1	74.98	14.72	-5.09	1.83896e-05	0.000613852
ENSG00000110697	PITPNM1	56.6	11.47	-4.93	0.000941301	0.00361739
ENSG00000162998	FRZB	30.5	6.19	-4.93	5.10791e-07	0.000390627
ENSG00000100033	PRODH	16.83	3.45	-4.88	0.00483396	0.0105183
ENSG00000174080	CTSF	43.43	9.15	-4.75	0.000207663	0.00161845
ENSG00000162490	DRAXIN	7.14	1.54	-4.64	7.1205e-05	0.000983369
ENSG00000226380	AC058791.1	12.1	2.71	-4.46	6.23857e-06	0.000465458
ENSG00000110076	NRXN2	12.15	2.73	-4.45	7.87619e-05	0.00101092
ENSG00000185339	TCN2	6.65	1.5	-4.43	4.02565e-05	0.000813316
ENSG00000105419	MEIS3	20.45	4.69	-4.36	7.75871e-05	0.00101051
ENSG00000176720	BOK	17.43	4	-4.36	3.05313e-06	0.000465458
ENSG00000249992	TMEM158	16.04	3.72	-4.31	0.000741272	0.00317236
ENSG00000162729	IGSF8	34.93	8.14	-4.29	8.29429e-05	0.00102101
ENSG00000157483	MYO1E	56.47	13.24	-4.27	0.000142078	0.00132577
ENSG00000111799	COL12A1	34	8.1	-4.2	1.5735e-05	0.000583931
ENSG00000106333	PCOLCE	85.33	20.42	-4.18	0.00010059	0.00111942
ENSG00000108846	ABCC3	7.83	1.88	-4.16	8.11466e-05	0.00102068
ENSG00000105255	FSD1	15.29	3.73	-4.1	0.000199663	0.00158436
ENSG00000186891	TNFRSF18	10.82	2.64	-4.1	0.000254692	0.00180814
ENSG00000227579	RP1-35C21.2	11.28	2.78	-4.06	0.00134349	0.00448661
ENSG00000214456	PLIN5	11.25	2.85	-3.95	0.000325348	0.00205628
ENSG00000172935	MRGPRF	14.86	3.77	-3.94	0.000127002	0.00125221
ENSG00000114115	RBP1	267.97	68.47	-3.91	5.69957e-06	0.000465458
ENSG00000088882	CPXM1	30.3	7.82	-3.87	3.03421e-05	0.000740543
ENSG00000080947	CROCCP3	7.19	1.87	-3.84	0.0206091	0.0310481
ENSG00000007129	CEACAM21	7.46	1.96	-3.81	0.000360036	0.00215726
ENSG00000074047	GLI2	10.57	2.78	-3.8	7.32099e-05	0.00099055
ENSG00000136404	TM6SF1	8.01	2.11	-3.8	5.63709e-05	0.000910542
ENSG00000162745	OLFML2B	28.42	7.53	-3.77	0.000128707	0.00125788
ENSG00000012171	SEMA3B	8.46	2.25	-3.76	0.000134437	0.00128513
ENSG00000173295	FAM86B3P	7.48	2.01	-3.72	0.00306221	0.00766982
ENSG00000198743	SLC5A3	102.93	27.87	-3.69	4.92773e-05	0.000857652
ENSG00000142173	COL6A2	67.01	18.3	-3.66	0.000232948	0.00172123
ENSG00000182492	BGN	119.84	32.86	-3.65	3.34886e-05	0.000753247
ENSG00000102935	ZNF423	8.78	2.43	-3.61	0.00121151	0.00419707
ENSG00000128591	FLNC	62.84	17.43	-3.61	2.9812e-05	0.000732488
ENSG00000197724	PHF2	25.08	6.98	-3.59	2.73702e-05	0.000705392
ENSG00000113231	PDE8B	9.92	2.8	-3.54	0.000527151	0.00262631
ENSG00000077238	IL4R	60.47	17.13	-3.53	4.74514e-05	0.000849414
ENSG00000258727	RP11-66N24.3	10.02	2.85	-3.52	1.07439e-05	0.000551651
ENSG00000227992	AC108463.2	23.17	6.67	-3.47	0.000488223	0.00253561
ENSG00000099889	ARVCF	12.78	3.69	-3.46	0.00140469	0.0046171
ENSG00000175315	CST6	14.93	4.32	-3.46	0.000417182	0.00234122
ENSG00000110237	ARHGEF17	28.9	8.43	-3.43	0.000433235	0.00237929
ENSG00000137877	SPTBN5	28.33	8.25	-3.43	1.15382e-05	0.000558275
ENSG00000223749	MIR503HG	32.22	9.39	-3.43	8.41709e-05	0.00102226
ENSG00000168453	HR	88.56	25.95	-3.41	0.000281068	0.00188964
ENSG00000128422	KRT17	23.7	6.98	-3.4	0.000117814	0.00121081
ENSG00000140682	TGFB1I1	13.38	3.93	-3.4	0.000229894	0.00171314
ENSG00000070404	FSTL3	40.86	12.14	-3.37	1.24496e-05	0.000558275
ENSG00000100003	SEC14L2	22.17	6.58	-3.37	4.87421e-06	0.000465458
ENSG00000198796	ALPK2	16.85	5.04	-3.34	0.00034342	0.00211372
ENSG00000168386	FILIP1L	45.76	13.76	-3.33	0.000128394	0.00125682
ENSG00000179604	CDC42EP4	63.7	19.33	-3.3	6.23183e-06	0.000465458
ENSG00000118762	PKD2	25.86	7.87	-3.29	3.54763e-05	0.000765635
ENSG00000273061	CDC37L1-AS1	9.92	3.03	-3.27	0.0218467	0.0325519
ENSG00000010810	FYN	52.4	16.05	-3.26	0.00152997	0.00488535
ENSG00000258947	TUBB3	75.33	23.09	-3.26	0.000125372	0.0012472
ENSG00000103647	CORO2B	14.12	4.34	-3.25	9.3274e-05	0.00108489
ENSG00000175287	PHYHD1	11.12	3.42	-3.25	0.000657859	0.00296113
ENSG00000075826	SEC31B	10.35	3.2	-3.23	0.00116091	0.00409126
ENSG00000182310	SPACA6P	9.07	2.81	-3.23	0.000342418	0.00211181
ENSG00000068078	FGFR3	13.74	4.28	-3.21	0.000240346	0.00175095
ENSG00000141668	CBLN2	7.62	2.38	-3.2	0.00124997	0.00427846
ENSG00000154134	ROBO3	7.95	2.49	-3.19	0.00142703	0.00465383
ENSG00000169231	THBS3	38.1	11.94	-3.19	5.43484e-05	0.00089143
ENSG00000211892	IGHG4	22.54	7.07	-3.19	0.0039983	0.00923424
ENSG00000253540	FAM86HP	49.1	15.54	-3.16	0.00102766	0.00380351
ENSG00000167107	ACSF2	9.64	3.06	-3.15	6.50683e-05	0.000956128
ENSG00000102755	FLT1	25.01	7.97	-3.14	4.53919e-05	0.000841539
ENSG00000169071	ROR2	34.83	11.17	-3.12	6.08191e-06	0.000465458
ENSG00000145020	AMT	9.42	3.09	-3.05	0.00351176	0.00837593
ENSG00000255690	TRIL	10.58	3.47	-3.05	0.000132562	0.0012792
ENSG00000159884	CCDC107	14.34	4.71	-3.04	3.85134e-06	0.000465458
ENSG00000197381	ADARB1	51.98	17.19	-3.02	0.00070306	0.00307745
ENSG00000206579	XKR4	11.31	3.75	-3.02	0.000279125	0.00188279
ENSG00000130176	CNN1	10.64	3.54	-3.01	0.00107388	0.00391305
ENSG00000126522	ASL	27.48	9.17	-3	0.000393624	0.00226974
ENSG00000251002	AE000661.37	19.45	6.49	-3	0.00056443	0.00272516
ENSG00000166444	ST5	73.03	24.43	-2.99	0.000227836	0.00170853
ENSG00000007174	DNAH9	14.47	4.85	-2.98	0.000266331	0.00184799
ENSG00000011422	PLAUR	28.65	9.64	-2.97	1.48587e-05	0.000573913
ENSG00000024422	EHD2	7.88	2.65	-2.97	0.000484447	0.00252232
ENSG00000065308	TRAM2	75.21	25.39	-2.96	1.23313e-05	0.000558275
ENSG00000135424	ITGA7	106.02	36.11	-2.94	4.75374e-05	0.000849414
ENSG00000157613	CREB3L1	10.01	3.4	-2.94	0.000621463	0.00288039
ENSG00000233125	ACTBP12	16.63	5.7	-2.92	0.00600815	0.0122875
ENSG00000096093	EFHC1	18.15	6.23	-2.91	0.00048293	0.00252232
ENSG00000204389	HSPA1A	190.8	65.63	-2.91	5.68209e-05	0.000912415
ENSG00000105875	WDR91	9.73	3.37	-2.89	0.000583646	0.00277548
ENSG00000168487	BMP1	11.62	4.03	-2.88	0.0001432	0.00132944
ENSG00000213983	AP1G2	23.79	8.27	-2.88	0.00101941	0.00378215
ENSG00000260807	RP11-161M6.2	14.51	5.03	-2.88	0.00012296	0.0012363
ENSG00000126822	PLEKHG3	12.85	4.47	-2.87	3.3966e-05	0.000759686
ENSG00000189060	H1F0	69.17	24.14	-2.87	4.15842e-05	0.000820952
ENSG00000279205	RP11-632P5.1	8.88	3.09	-2.87	0.000112728	0.0011826
ENSG00000203706	SERTAD4-AS1	10.77	3.76	-2.86	0.000710203	0.00309034
ENSG00000180440	SERTM1	108.96	38.19	-2.85	7.32556e-06	0.000495667
ENSG00000132386	SERPINF1	336.2	118.69	-2.83	5.91939e-05	0.000917533
ENSG00000144152	FBLN7	23.66	8.4	-2.82	4.43839e-06	0.000465458
ENSG00000108175	ZMIZ1	37.4	13.29	-2.81	6.95033e-05	0.000973046
ENSG00000259330	INAFM2	20.85	7.41	-2.81	0.00146994	0.00475191
ENSG00000266714	MYO15B	30.6	10.89	-2.81	0.000581329	0.00277423
ENSG00000162341	TPCN2	17.68	6.32	-2.8	2.04777e-05	0.000625064
ENSG00000204388	HSPA1B	109.82	39.43	-2.79	5.63858e-05	0.000910542
ENSG00000164050	PLXNB1	20.23	7.28	-2.78	0.000592289	0.00279817
ENSG00000080845	DLGAP4	71.52	25.81	-2.77	0.00045781	0.00243767
ENSG00000131116	ZNF428	43.95	15.94	-2.76	0.000250617	0.00179121
ENSG00000160113	NR2F6	11.08	4.02	-2.76	0.000162561	0.0014269
ENSG00000182871	COL18A1	10.28	3.72	-2.76	0.000383584	0.00223647
ENSG00000254510	RP11-867G23.10	21.13	7.66	-2.76	8.19968e-05	0.00102101
ENSG00000123933	MXD4	23.45	8.55	-2.74	0.000223706	0.0016992
ENSG00000006756	ARSD	9.54	3.5	-2.73	0.00211675	0.00600646
ENSG00000101210	EEF1A2	32.31	11.83	-2.73	0.000189437	0.00154736
ENSG00000103152	MPG	19.05	6.97	-2.73	0.00264673	0.0069331
ENSG00000231160	KLF3-AS1	8.16	2.99	-2.73	0.0019889	0.00577704
ENSG00000086548	CEACAM6	15.21	5.6	-2.72	1.90128e-06	0.00046528
ENSG00000152465	NMT2	32.96	12.1	-2.72	0.00019156	0.0015564
ENSG00000157306	RP11-66N24.4	8.15	3	-2.72	7.09717e-05	0.000982364
ENSG00000173548	SNX33	10.37	3.83	-2.71	0.000208086	0.00161968
ENSG00000177706	FAM20C	54.32	20.08	-2.71	0.000217755	0.00167155
ENSG00000019144	PHLDB1	97.88	36.27	-2.7	3.91759e-05	0.000801599
ENSG00000050165	DKK3	15.08	5.59	-2.7	0.000353831	0.00214875
ENSG00000262580	RP11-334C17.5	13.88	5.15	-2.7	0.000254132	0.00180788
ENSG00000107984	DKK1	228.4	85.36	-2.68	0.00105229	0.00386196
ENSG00000168502	MTCL1	17.19	6.42	-2.68	0.000303388	0.00197092
ENSG00000229230	MT1P3	29.15	10.9	-2.67	0.0328784	0.0448596
ENSG00000077782	FGFR1	345.08	129.55	-2.66	0.000856994	0.00343134
ENSG00000277599	NEAT1_3	313.86	118.02	-2.66	0.00683939	0.0134405
ENSG00000206538	VGLL3	30.32	11.45	-2.65	0.000404162	0.00229802
ENSG00000110013	SIAE	56.13	21.25	-2.64	2.87509e-05	0.000712138
ENSG00000148677	ANKRD1	8.07	3.07	-2.63	0.00961537	0.0171157
ENSG00000185504	FAAP100	33.63	12.77	-2.63	3.80066e-05	0.000797746
ENSG00000119771	KLHL29	41.44	15.82	-2.62	0.000936758	0.00361127
ENSG00000129219	PLD2	21.37	8.2	-2.61	0.00010076	0.00111942
ENSG00000140092	FBLN5	54.86	21.02	-2.61	0.00023023	0.00171356
ENSG00000151491	EPS8	34.04	13.03	-2.61	0.000238709	0.00174483
ENSG00000135596	MICAL1	16.84	6.53	-2.58	0.00112353	0.0040236
ENSG00000100889	PCK2	63.38	24.65	-2.57	0.00563539	0.0117338
ENSG00000162614	NEXN	8.47	3.29	-2.57	0.000317201	0.0020194
ENSG00000176826	FKBP9P1	19.66	7.66	-2.57	7.63283e-05	0.00100641
ENSG00000075240	GRAMD4	14.44	5.65	-2.56	0.000982746	0.00370253
ENSG00000104067	TJP1	32.75	12.81	-2.56	4.34319e-05	0.000831822
ENSG00000134013	LOXL2	37.14	14.53	-2.56	2.80393e-05	0.000707147
ENSG00000182985	CADM1	9.49	3.71	-2.56	0.00162551	0.0050843
ENSG00000004139	SARM1	16.98	6.67	-2.55	0.000484392	0.00252232
ENSG00000006377	DLX6	18.2	7.15	-2.55	4.47193e-05	0.000841539
ENSG00000108604	SMARCD2	51.73	20.28	-2.55	4.67976e-05	0.000849414
ENSG00000117016	RIMS3	10.67	4.19	-2.55	8.48714e-05	0.00102617
ENSG00000133101	CCNA1	19.98	7.84	-2.55	1.6841e-05	0.000585418
ENSG00000153071	DAB2	26.5	10.38	-2.55	0.000764407	0.00322052
ENSG00000163359	COL6A3	16.44	6.45	-2.55	9.45975e-05	0.00108621
ENSG00000173698	ADGRG2	395.99	156.32	-2.53	1.06046e-06	0.00042377
ENSG00000075275	CELSR1	12.48	4.96	-2.52	0.000133925	0.00128378
ENSG00000110811	P3H3	23.84	9.45	-2.52	1.06813e-05	0.000551651
ENSG00000145506	NKD2	28.51	11.37	-2.51	0.00252547	0.00671192
ENSG00000150687	PRSS23	147.08	58.84	-2.5	1.89049e-08	5.783e-05
ENSG00000242732	RGAG4	18.72	7.5	-2.5	0.00054563	0.00267267
ENSG00000104884	ERCC2	68.24	27.57	-2.48	0.000388551	0.00225751
ENSG00000105325	FZR1	31.69	12.76	-2.48	3.8723e-05	0.000797746
ENSG00000143995	MEIS1	48.6	19.61	-2.48	8.17479e-05	0.00102068
ENSG00000111644	ACRBP	13.32	5.4	-2.47	0.0199824	0.0303002
ENSG00000129946	SHC2	8.66	3.5	-2.47	0.00969618	0.0172045
ENSG00000229349	ACTG1P9	8.74	3.54	-2.47	0.00147603	0.00476283
ENSG00000124299	PEPD	105.49	42.93	-2.46	6.63181e-05	0.000956281
ENSG00000137185	ZSCAN9	14.27	5.81	-2.46	3.19086e-06	0.000465458
ENSG00000166106	ADAMTS15	17.76	7.21	-2.46	0.000135075	0.00128721
ENSG00000006282	SPATA20	37.78	15.41	-2.45	0.000578356	0.00276652
ENSG00000153820	SPHKAP	18.35	7.49	-2.45	8.98519e-05	0.00106328
ENSG00000168159	RNF187	86.14	35.22	-2.45	7.47582e-05	0.000996367
ENSG00000172020	GAP43	19	7.74	-2.45	7.94554e-05	0.00101696
ENSG00000008256	CYTH3	78.6	32.27	-2.44	5.86866e-06	0.000465458
ENSG00000114554	PLXNA1	34.79	14.28	-2.44	0.000795007	0.00329621
ENSG00000184009	ACTG1	10690	4372.27	-2.44	0.000315282	0.00201556
ENSG00000105755	ETHE1	23.21	9.56	-2.43	0.000796559	0.00329949
ENSG00000119865	CNRIP1	10.51	4.33	-2.43	0.000200452	0.00158856
ENSG00000126803	HSPA2	62	25.49	-2.43	1.98489e-05	0.000622517
ENSG00000063180	CA11	46.33	19.14	-2.42	0.0008217	0.00335014
ENSG00000063660	GPC1	49.53	20.48	-2.42	0.00216967	0.00608063
ENSG00000122786	CALD1	466.84	193.47	-2.41	9.97477e-06	0.00054978
ENSG00000197119	SLC25A29	33.52	13.88	-2.41	0.000240876	0.00175095
ENSG00000253414	RP11-150O12.6	22.34	9.28	-2.41	0.000291244	0.00193257
ENSG00000084636	COL16A1	166.05	69.26	-2.4	0.000604701	0.00283926
ENSG00000105655	ISYNA1	159.73	66.61	-2.4	0.000176609	0.00148419
ENSG00000107796	ACTA2	225.33	94.07	-2.4	4.31512e-06	0.000465458
ENSG00000137266	SLC22A23	9.7	4.04	-2.4	0.000804928	0.00331173
ENSG00000180801	ARSJ	15.2	6.36	-2.39	0.000741497	0.00317236
ENSG00000072163	LIMS2	8.72	3.67	-2.38	0.000939766	0.00361471
ENSG00000126903	SLC10A3	12.72	5.35	-2.38	0.0031379	0.00780076
ENSG00000167280	ENGASE	17.42	7.32	-2.38	0.00171532	0.00525821
ENSG00000087076	HSD17B14	9.94	4.22	-2.36	0.000197305	0.00157999
ENSG00000124749	COL21A1	198.56	84.15	-2.36	0.000196707	0.00157984
ENSG00000130702	LAMA5	31.43	13.32	-2.36	0.00165111	0.00512766
ENSG00000176155	CCDC57	47.53	20.17	-2.36	5.91866e-05	0.000917533
ENSG00000176845	METRNL	60.63	25.73	-2.36	0.000126434	0.00125166
ENSG00000138650	PCDH10	57.35	24.41	-2.35	2.91587e-06	0.000465458
ENSG00000141542	RAB40B	12.68	5.39	-2.35	0.00948358	0.0169502
ENSG00000142156	COL6A1	68.73	29.21	-2.35	0.000935962	0.00361047
ENSG00000263343	RP11-388M20.7	11.43	4.87	-2.35	0.00519436	0.0111271
ENSG00000075213	SEMA3A	28.08	11.99	-2.34	0.000817057	0.00334271
ENSG00000144908	ALDH1L1	54.29	23.21	-2.34	0.000185495	0.00153152
ENSG00000168389	MFSD2A	8.97	3.83	-2.34	0.00183224	0.00548058
ENSG00000182870	GALNT9	25.37	10.82	-2.34	0.000510643	0.00258833
ENSG00000088448	ANKRD10	98.71	42.42	-2.33	1.84651e-05	0.000613852
ENSG00000254413	CHKB-CPT1B	12.12	5.2	-2.33	5.64289e-05	0.000910542
ENSG00000129038	LOXL1	117.54	50.56	-2.32	1.70103e-07	0.000214374
ENSG00000035403	VCL	808.16	349.37	-2.31	1.25014e-05	0.000558275
ENSG00000129474	AJUBA	36.39	15.81	-2.3	4.49282e-05	0.000841539
ENSG00000229152	ANKRD10-IT1	13.21	5.75	-2.3	0.00332562	0.00810604
ENSG00000111859	NEDD9	16.73	7.3	-2.29	0.000150455	0.00136571
ENSG00000114779	ABHD14B	10.14	4.42	-2.29	0.000133834	0.00128378
ENSG00000131016	AKAP12	169.86	74.19	-2.29	8.43806e-05	0.00102226
ENSG00000139624	CERS5	118.37	51.72	-2.29	2.75393e-05	0.000705392
ENSG00000166949	SMAD3	41.74	18.19	-2.29	0.00066469	0.00297616
ENSG00000170500	LONRF2	24.4	10.66	-2.29	0.000203558	0.00159724
ENSG00000219481	NBPF1	37.98	16.59	-2.29	5.80875e-05	0.000917533
ENSG00000130821	SLC6A8	43.18	18.9	-2.28	0.0112693	0.0193994
ENSG00000180891	CUEDC1	109.71	48.04	-2.28	2.80871e-05	0.000707147
ENSG00000254338	MAFA-AS1	11.46	5.03	-2.28	0.0324193	0.0444015
ENSG00000055732	MCOLN3	9.73	4.29	-2.27	0.00179577	0.00541731
ENSG00000129680	MAP7D3	17.48	7.7	-2.27	2.22094e-05	0.00063494
ENSG00000136848	DAB2IP	17.48	7.69	-2.27	2.76789e-05	0.000705582
ENSG00000184164	CRELD2	59.08	26.05	-2.27	0.000464835	0.00246009
ENSG00000221978	CCNL2	472.6	208.04	-2.27	6.82392e-05	0.00095754
ENSG00000110888	CAPRIN2	69.39	30.69	-2.26	0.000203053	0.00159724
ENSG00000137726	FXYD6	13.4	5.93	-2.26	0.00353382	0.00841241
ENSG00000154447	SH3RF1	19.77	8.75	-2.26	1.34139e-05	0.000569241
ENSG00000115461	IGFBP5	48.29	21.43	-2.25	0.000447858	0.00241104
ENSG00000134207	SYT6	83.23	36.94	-2.25	2.34998e-05	0.00066245
ENSG00000245532	NEAT1	1135.63	503.92	-2.25	0.00047309	0.0024973
ENSG00000135916	ITM2C	334.18	149.28	-2.24	3.16064e-05	0.000743288
ENSG00000139880	CDH24	55.82	24.94	-2.24	0.000648649	0.00294613
ENSG00000144824	PHLDB2	32.48	14.52	-2.24	0.000139216	0.00130761
ENSG00000145632	PLK2	9.65	4.31	-2.24	0.0126392	0.0211505
ENSG00000125459	MSTO1	45.83	20.55	-2.23	7.4137e-05	0.000996367
ENSG00000130635	COL5A1	62.14	27.88	-2.23	0.00157153	0.00496623
ENSG00000161835	GRASP	11.42	5.11	-2.23	0.00316872	0.00786778
ENSG00000189171	S100A13	57.2	25.62	-2.23	0.000436374	0.00239223
ENSG00000227036	LINC00511	13.09	5.86	-2.23	0.000595287	0.00280799
ENSG00000141756	FKBP10	72.72	32.74	-2.22	6.48896e-05	0.000956128
ENSG00000142186	SCYL1	67.29	30.31	-2.22	0.000110174	0.00116616
ENSG00000170439	METTL7B	63.45	28.57	-2.22	0.000270985	0.00186145
ENSG00000277077	RP11-101P17.15	18.32	8.25	-2.22	0.00822645	0.0152745
ENSG00000105290	APLP1	39.93	18.06	-2.21	2.58197e-05	0.000689329
ENSG00000116106	EPHA4	35.34	16	-2.21	0.000341602	0.00211181
ENSG00000132669	RIN2	10.89	4.93	-2.21	9.26641e-05	0.00107985
ENSG00000182667	NTM	31.51	14.24	-2.21	0.00035209	0.00214764
ENSG00000150938	CRIM1	163.66	74.9	-2.19	0.000181592	0.00151478
ENSG00000153558	FBXL2	13.26	6.05	-2.19	0.000970524	0.00368113
ENSG00000178631	ACTG1P1	15.97	7.29	-2.19	0.00112981	0.00402467
ENSG00000076706	MCAM	141.51	64.93	-2.18	5.9366e-06	0.000465458
ENSG00000106003	LFNG	20.65	9.49	-2.18	0.00333503	0.0081128
ENSG00000137872	SEMA6D	19.31	8.86	-2.18	0.00858649	0.0157365
ENSG00000166025	AMOTL1	39.75	18.23	-2.18	2.86709e-06	0.000465458
ENSG00000240303	ACAD11	19.16	8.77	-2.18	0.00120864	0.00419188
ENSG00000106144	CASP2	21.73	10.03	-2.17	0.000120646	0.00122593
ENSG00000171604	CXXC5	51.61	23.79	-2.17	0.00012083	0.00122593
ENSG00000103966	EHD4	90.8	42.04	-2.16	8.27665e-05	0.00102101
ENSG00000114423	CBLB	11.91	5.52	-2.16	0.00427859	0.0096485
ENSG00000161010	C5orf45	26.7	12.37	-2.16	4.63754e-05	0.000848804
ENSG00000170448	NFXL1	11.97	5.54	-2.16	0.000170281	0.00145526
ENSG00000172638	EFEMP2	119.92	55.41	-2.16	0.00183386	0.00548097
ENSG00000175662	TOM1L2	16.24	7.53	-2.16	0.00253883	0.00673872
ENSG00000196123	KIAA0895L	33.42	15.46	-2.16	0.000841471	0.00340525
ENSG00000215375	MYL5	11.72	5.43	-2.16	0.000202837	0.00159724
ENSG00000078269	SYNJ2	77.49	35.98	-2.15	4.80783e-05	0.000850125
ENSG00000100345	MYH9	784.84	364.28	-2.15	1.11014e-08	5.783e-05
ENSG00000136213	CHST12	10.49	4.87	-2.15	6.81177e-05	0.00095754
ENSG00000188549	C15orf52	15.56	7.23	-2.15	0.00510645	0.0109619
ENSG00000146352	CLVS2	71.79	33.56	-2.14	8.94468e-06	0.00051756
ENSG00000151474	FRMD4A	39.3	18.33	-2.14	3.20555e-05	0.000744946
ENSG00000170425	ADORA2B	11.02	5.15	-2.14	1.42324e-05	0.000569241
ENSG00000181523	SGSH	37.33	17.45	-2.14	0.00132602	0.00445259
ENSG00000135318	NT5E	282.19	132.22	-2.13	2.20928e-05	0.000634572
ENSG00000159753	RLTPR	34.15	16	-2.13	2.94356e-05	0.000726158
ENSG00000185989	RASA3	38.54	18.12	-2.13	1.06754e-05	0.000551651
ENSG00000064666	CNN2	291.62	137.87	-2.12	0.000132147	0.00127721
ENSG00000229637	PRAC2	19.4	9.14	-2.12	0.0100244	0.0176975
ENSG00000236319	CTD-2033D24.2	27.97	13.19	-2.12	0.000370619	0.00219501
ENSG00000153904	DDAH1	102.06	48.29	-2.11	1.65358e-05	0.000584775
ENSG00000214756	METTL12	55.81	26.47	-2.11	0.0011948	0.00416514
ENSG00000137070	IL11RA	14.3	6.8	-2.1	0.00572764	0.0118705
ENSG00000168243	GNG4	16.13	7.67	-2.1	0.00125249	0.00427846
ENSG00000186318	BACE1	42.22	20.15	-2.1	0.000318843	0.00202353
ENSG00000250506	CDK3	16.81	8.01	-2.1	0.000213391	0.00164851
ENSG00000092068	SLC7A8	44.69	21.34	-2.09	0.00239698	0.00651475
ENSG00000131018	SYNE1	28.27	13.5	-2.09	0.000730177	0.00314705
ENSG00000149218	ENDOD1	23.61	11.29	-2.09	1.31679e-05	0.000569241
ENSG00000173531	MST1	12.45	5.97	-2.09	0.0083856	0.0154667
ENSG00000185189	NRBP2	41.04	19.66	-2.09	0.00242102	0.00654231
ENSG00000186716	BCR	32.77	15.67	-2.09	0.00461532	0.0101974
ENSG00000243781	RP11-193H5.2	39.23	18.75	-2.09	0.00125244	0.00427846
ENSG00000274588	DGKK	28.91	13.81	-2.09	0.000335134	0.00209862
ENSG00000147162	OGT	430.38	207.08	-2.08	0.000724878	0.00313414
ENSG00000160953	MUM1	69.2	33.33	-2.08	8.89744e-06	0.00051756
ENSG00000171161	ZNF672	9.7	4.67	-2.08	0.000154266	0.00138317
ENSG00000182704	TSKU	15.66	7.54	-2.08	7.83006e-05	0.00101064
ENSG00000205560	CPT1B	30.28	14.56	-2.08	0.00492857	0.0106585
ENSG00000121310	ECHDC2	57.64	27.85	-2.07	6.70157e-05	0.000956281
ENSG00000168890	TMEM150A	14.55	7.02	-2.07	0.00525246	0.0112163
ENSG00000171492	LRRC8D	35.62	17.22	-2.07	2.78508e-05	0.000707017
ENSG00000010322	NISCH	27.36	13.31	-2.06	0.000706997	0.00308527
ENSG00000112139	MDGA1	9.84	4.78	-2.06	0.0371664	0.0497449
ENSG00000126391	FRMD8	107.07	51.96	-2.06	0.000328787	0.00206734
ENSG00000196696	PDXDC2P	50.76	24.7	-2.06	8.10178e-06	0.000495667
ENSG00000241288	RP11-379B18.5	20.83	10.09	-2.06	0.00421034	0.00955327
ENSG00000148399	DPH7	82.97	40.56	-2.05	8.59565e-05	0.00103114
ENSG00000187049	TMEM216	18.61	9.06	-2.05	0.000523733	0.00261567
ENSG00000076513	ANKRD13A	38.17	18.7	-2.04	0.000591336	0.00279582
ENSG00000115641	FHL2	53.92	26.4	-2.04	1.90887e-05	0.000617907
ENSG00000175414	ARL10	14.39	7.07	-2.04	1.77159e-05	0.000598816
ENSG00000176903	PNMA1	80.9	39.73	-2.04	3.7647e-05	0.000796969
ENSG00000188290	HES4	23.14	11.35	-2.04	0.00128205	0.00435031
ENSG00000241547	ACTG1P20	122.93	60.3	-2.04	0.000845316	0.00340659
ENSG00000272438	RP11-54O7.16	12.22	6	-2.04	0.00529867	0.0112858
ENSG00000055163	CYFIP2	9.84	4.84	-2.03	0.00246234	0.00660078
ENSG00000072832	CRMP1	44.37	21.89	-2.03	0.000251248	0.00179362
ENSG00000101104	PABPC1L	35.82	17.65	-2.03	0.00245616	0.00659517
ENSG00000139998	RAB15	44.9	22.11	-2.03	0.000142206	0.00132577
ENSG00000166377	ATP9B	18	8.87	-2.03	0.00233472	0.00639096
ENSG00000101463	SYNDIG1	20.04	9.93	-2.02	1.55634e-05	0.000583931
ENSG00000128641	MYO1B	21.14	10.49	-2.02	1.5593e-05	0.000583931
ENSG00000160226	C21orf2	21.42	10.58	-2.02	0.00229856	0.00631885
ENSG00000164898	C7orf55	21.56	10.67	-2.02	0.000801473	0.00330656
ENSG00000149131	SERPING1	14.04	7	-2.01	0.00129616	0.00438845
ENSG00000063015	SEZ6	24.05	12.04	-2	0.000607938	0.00285022
ENSG00000100968	NFATC4	20.97	10.51	-2	6.60036e-05	0.000956281
ENSG00000108557	RAI1	22.18	11.07	-2	0.000914874	0.00356926
ENSG00000115993	TRAK2	28.15	14.05	-2	9.37596e-05	0.00108559
ENSG00000117525	F3	35.88	17.96	-2	0.000201496	0.00159476
ENSG00000118733	OLFM3	126.68	63.4	-2	0.000447142	0.00241104
ENSG00000105696	TMEM59L	81.82	41.07	-1.99	0.00894113	0.016184
ENSG00000113657	DPYSL3	19.56	9.83	-1.99	0.000355167	0.00215122
ENSG00000117115	PADI2	60.67	30.42	-1.99	0.000536562	0.00265088
ENSG00000121073	SLC35B1	117.72	59.05	-1.99	0.000282692	0.00189638
ENSG00000136161	RCBTB2	10.63	5.33	-1.99	0.000291809	0.00193422
ENSG00000139990	DCAF5	19	9.56	-1.99	0.000243796	0.00175683
ENSG00000167100	SAMD14	29.58	14.87	-1.99	0.00183283	0.00548058
ENSG00000178971	CTC1	25.65	12.86	-1.99	0.00545999	0.0115028
ENSG00000187243	MAGED4B	12.38	6.21	-1.99	0.00888758	0.0161156
ENSG00000204681	GABBR1	134.27	67.47	-1.99	0.0024071	0.00652672
ENSG00000237940	AC093642.3	10.88	5.48	-1.99	0.0353838	0.0477378
ENSG00000164649	CDCA7L	58.17	29.32	-1.98	0.00300718	0.00756805
ENSG00000173905	GOLIM4	39.5	19.94	-1.98	8.04249e-06	0.000495667
ENSG00000006016	CRLF1	872.7	444.1	-1.97	0.000275796	0.00188107
ENSG00000082014	SMARCD3	23.66	11.99	-1.97	0.000202895	0.00159724
ENSG00000128928	IVD	29.93	15.16	-1.97	0.00104772	0.00385077
ENSG00000139874	SSTR1	11.29	5.72	-1.97	8.31652e-05	0.00102101
ENSG00000213149	CNN2P9	10.63	5.4	-1.97	0.00530981	0.0112914
ENSG00000235151	AC114730.2	15.92	8.07	-1.97	0.00291458	0.00742843
ENSG00000110455	ACCS	41.27	21.1	-1.96	0.00487317	0.0105799
ENSG00000162073	PAQR4	15.86	8.09	-1.96	0.002136	0.00603885
ENSG00000185986	SDHAP3	12.24	6.26	-1.96	0.00727051	0.0140098
ENSG00000120549	KIAA1217	112.32	57.5	-1.95	0.000361834	0.00215861
ENSG00000123595	RAB9A	17.54	8.99	-1.95	0.00147323	0.00475884
ENSG00000127995	CASD1	10.35	5.31	-1.95	0.000234409	0.00172577
ENSG00000167103	PIP5KL1	11.19	5.74	-1.95	0.0114699	0.0196429
ENSG00000182199	SHMT2	327.26	167.83	-1.95	0.00305576	0.00766195
ENSG00000197956	S100A6	362.11	185.76	-1.95	0.000264973	0.00184642
ENSG00000064835	POU1F1	19.1	9.87	-1.94	8.06199e-05	0.00102042
ENSG00000070961	ATP2B1	95.08	49.13	-1.94	0.000255054	0.00180814
ENSG00000105137	SYDE1	19.07	9.83	-1.94	9.54614e-05	0.00108961
ENSG00000105204	DYRK1B	13.11	6.75	-1.94	0.00603984	0.0123419
ENSG00000108091	CCDC6	10.36	5.34	-1.94	0.000139315	0.00130761
ENSG00000166333	ILK	121.78	62.82	-1.94	4.95488e-06	0.000465458
ENSG00000011028	MRC2	124.02	64.32	-1.93	8.70862e-06	0.00051756
ENSG00000092969	TGFB2	20.29	10.52	-1.93	0.000504407	0.00257593
ENSG00000100014	SPECC1L	16.68	8.66	-1.93	0.000338142	0.00210908
ENSG00000118523	CTGF	448.02	232.62	-1.93	0.00268229	0.00699311
ENSG00000130489	SCO2	28.41	14.75	-1.93	0.000103669	0.00113057
ENSG00000140577	CRTC3	25.08	12.98	-1.93	0.000563371	0.00272251
ENSG00000176476	CCDC101	47.95	24.86	-1.93	0.000154899	0.00138478
ENSG00000181085	MAPK15	24.29	12.57	-1.93	0.00053347	0.00264531
ENSG00000185024	BRF1	32.49	16.83	-1.93	0.00607279	0.0123968
ENSG00000197989	SNHG12	131.51	68.24	-1.93	3.31907e-05	0.000752077
ENSG00000010295	IFFO1	12.41	6.46	-1.92	0.000129203	0.00126071
ENSG00000159403	C1R	45.45	23.68	-1.92	0.00276969	0.00716791
ENSG00000160194	NDUFV3	26.02	13.56	-1.92	0.000294192	0.0019437
ENSG00000187634	SAMD11	187.15	97.67	-1.92	0.000476962	0.00250262
ENSG00000026559	KCNG1	11.41	5.96	-1.91	0.00330694	0.00807015
ENSG00000109576	AADAT	10.91	5.7	-1.91	0.000242085	0.00175095
ENSG00000169410	PTPN9	70.42	36.84	-1.91	0.000123065	0.0012363
ENSG00000173540	GMPPB	12.06	6.32	-1.91	0.00122775	0.00424131
ENSG00000213949	ITGA1	18.14	9.49	-1.91	0.00218864	0.00611701
ENSG00000214548	MEG3	195.22	102.37	-1.91	0.00141046	0.00462124
ENSG00000012660	ELOVL5	159.88	84.16	-1.9	4.23264e-05	0.000822072
ENSG00000026297	RNASET2	21.84	11.5	-1.9	0.00134258	0.00448661
ENSG00000081923	ATP8B1	56.3	29.66	-1.9	0.000760503	0.00322042
ENSG00000186834	HEXIM1	32.85	17.29	-1.9	0.000177356	0.00148843
ENSG00000278864	RP11-45M22.2	23.76	12.5	-1.9	0.000656664	0.00295837
ENSG00000279821	RP11-1334A24.5	11.58	6.11	-1.9	0.0114021	0.0195674
ENSG00000073584	SMARCE1	58.05	30.78	-1.89	4.45391e-06	0.000465458
ENSG00000100201	DDX17	478.08	253.24	-1.89	1.2924e-06	0.00042377
ENSG00000104524	PYCRL	14.94	7.92	-1.89	0.00165702	0.0051382
ENSG00000124942	AHNAK	239.6	126.8	-1.89	0.000168991	0.00145413
ENSG00000125753	VASP	78.1	41.35	-1.89	0.000203637	0.00159724
ENSG00000130751	NPAS1	14.86	7.85	-1.89	0.000100031	0.00111881
ENSG00000168140	VASN	21.06	11.12	-1.89	0.00205513	0.00591129
ENSG00000175309	PHYKPL	31.78	16.8	-1.89	0.000503853	0.00257525
ENSG00000039537	C6	11.29	6.02	-1.88	0.000811714	0.00332852
ENSG00000040199	PHLPP2	41.54	22.12	-1.88	0.000104211	0.00113354
ENSG00000099904	ZDHHC8	40.66	21.65	-1.88	0.0111264	0.0192292
ENSG00000115109	EPB41L5	13.49	7.18	-1.88	0.00189966	0.00560643
ENSG00000132600	PRMT7	36.26	19.31	-1.88	0.000220291	0.00168648
ENSG00000152284	TCF7L1	11.22	5.97	-1.88	0.017865	0.0277966
ENSG00000187601	MAGEH1	12.01	6.38	-1.88	0.00158736	0.00499934
ENSG00000270069	MIR222HG	84.1	44.73	-1.88	1.20131e-05	0.000558275
ENSG00000049089	COL9A2	16.44	8.78	-1.87	0.000678986	0.00301235
ENSG00000072958	AP1M1	53.89	28.78	-1.87	0.00038757	0.00225395
ENSG00000100592	DAAM1	11.72	6.28	-1.87	0.0142137	0.0231398
ENSG00000140326	CDAN1	15.48	8.27	-1.87	0.00725873	0.0140006
ENSG00000160803	UBQLN4	42.91	23	-1.87	0.000693487	0.00305635
ENSG00000175198	PCCA	80.12	42.91	-1.87	0.000279713	0.00188467
ENSG00000230699	RP11-54O7.1	12.04	6.44	-1.87	0.000223721	0.0016992
ENSG00000099804	CDC34	78.88	42.33	-1.86	0.00371426	0.00873657
ENSG00000104324	CPQ	17.98	9.65	-1.86	0.00020675	0.00161339
ENSG00000113083	LOX	11.36	6.12	-1.86	0.00101022	0.00375945
ENSG00000132394	EEFSEC	12.21	6.58	-1.86	0.000540166	0.00265693
ENSG00000137124	ALDH1B1	10.9	5.86	-1.86	0.000316671	0.0020193
ENSG00000149657	LSM14B	25.57	13.74	-1.86	4.15978e-05	0.000820952
ENSG00000158828	PINK1	14.84	7.96	-1.86	0.00117476	0.00412581
ENSG00000187837	HIST1H1C	18.01	9.68	-1.86	0.00507674	0.0109019
ENSG00000241978	AKAP2	28.93	15.57	-1.86	0.00081996	0.00334881
ENSG00000273466	RP11-548H3.1	11.1	5.97	-1.86	0.0171678	0.0269452
ENSG00000115363	EVA1A	53.56	29.02	-1.85	0.0110714	0.0191667
ENSG00000166780	C16orf45	14.23	7.7	-1.85	0.000667422	0.00297616
ENSG00000168056	LTBP3	158.26	85.66	-1.85	0.00667144	0.0131962
ENSG00000171298	GAA	23.24	12.56	-1.85	0.00354895	0.00843321
ENSG00000176978	DPP7	170.08	91.92	-1.85	0.00239809	0.00651488
ENSG00000204950	LRRC10B	34.22	18.52	-1.85	0.00112123	0.00402288
ENSG00000276043	UHRF1	38.18	20.68	-1.85	0.000124621	0.00124492
ENSG00000072840	EVC	12.54	6.83	-1.84	0.00306266	0.00766982
ENSG00000100330	MTMR3	18.19	9.86	-1.84	0.00281969	0.00724521
ENSG00000117228	GBP1	62.09	33.74	-1.84	0.000932903	0.0036085
ENSG00000144579	CTDSP1	42.3	22.99	-1.84	0.00051467	0.00259584
ENSG00000154845	PPP4R1	64.49	34.99	-1.84	0.000670891	0.00298803
ENSG00000176769	TCERG1L	12.51	6.79	-1.84	0.00189322	0.00559871
ENSG00000182173	TSEN54	27.82	15.1	-1.84	0.00409494	0.00937957
ENSG00000196576	PLXNB2	137.26	74.41	-1.84	0.000322864	0.00204481
ENSG00000198169	ZNF251	37.28	20.3	-1.84	0.000360718	0.00215726
ENSG00000236360	RP11-334A14.2	24.13	13.13	-1.84	0.0015735	0.00496988
ENSG00000242247	ARFGAP3	47.3	25.7	-1.84	7.8818e-05	0.00101092
ENSG00000013375	PGM3	59.13	32.4	-1.83	0.00131762	0.00443376
ENSG00000070366	SMG6	30.8	16.79	-1.83	0.000336491	0.00210496
ENSG00000103254	FAM173A	11.53	6.31	-1.83	0.00065091	0.00294983
ENSG00000109472	CPE	77.24	42.17	-1.83	0.000752716	0.00320245
ENSG00000119599	DCAF4	38.52	21.05	-1.83	0.000341738	0.00211181
ENSG00000121417	ZNF211	11.47	6.27	-1.83	0.00120408	0.00418752
ENSG00000125967	NECAB3	29.32	16.06	-1.83	0.00195665	0.00571397
ENSG00000135862	LAMC1	191.79	105.03	-1.83	8.35932e-05	0.00102226
ENSG00000162236	STX5	59.45	32.47	-1.83	4.05383e-05	0.000813316
ENSG00000167967	E4F1	26.64	14.53	-1.83	0.000152662	0.00137575
ENSG00000176444	CLK2	95.31	52.17	-1.83	0.000271598	0.00186145
ENSG00000197702	PARVA	13.34	7.27	-1.83	0.000764861	0.00322052
ENSG00000226232	RP11-419C5.2	22.67	12.38	-1.83	0.000583206	0.00277548
ENSG00000038002	AGA	55.62	30.51	-1.82	0.00179336	0.00541548
ENSG00000132002	DNAJB1	138.64	76.02	-1.82	0.000511847	0.00258912
ENSG00000182685	BRICD5	19.39	10.63	-1.82	0.02694	0.0382677
ENSG00000085662	AKR1B1	84.91	46.97	-1.81	0.000483401	0.00252232
ENSG00000134884	ARGLU1	370.25	204	-1.81	2.00451e-05	0.000622517
ENSG00000140553	UNC45A	42.61	23.53	-1.81	0.000231652	0.00171873
ENSG00000157350	ST3GAL2	30.65	16.97	-1.81	0.000534904	0.00264891
ENSG00000162032	SPSB3	24.02	13.26	-1.81	0.00100043	0.00373803
ENSG00000167657	DAPK3	168.5	92.95	-1.81	9.74451e-05	0.0011028
ENSG00000198910	L1CAM	14.29	7.88	-1.81	0.00726077	0.0140006
ENSG00000223784	RP11-554I8.2	16.01	8.84	-1.81	0.00792779	0.0148917
ENSG00000077063	CTTNBP2	15.89	8.83	-1.8	0.000700433	0.00307732
ENSG00000100726	TELO2	32.48	18.02	-1.8	5.82144e-05	0.000917533
ENSG00000113812	ACTR8	21.79	12.13	-1.8	0.00568759	0.0118115
ENSG00000116729	WLS	201.52	111.84	-1.8	0.000239012	0.00174496
ENSG00000135945	REV1	28.04	15.55	-1.8	0.00389274	0.00905356
ENSG00000151746	BICD1	41.41	23.05	-1.8	0.00135207	0.00450789
ENSG00000166507	NDST2	42.88	23.76	-1.8	0.00361125	0.00854658
ENSG00000170234	PWWP2A	15.5	8.62	-1.8	0.00361253	0.00854658
ENSG00000174483	BBS1	44.79	24.87	-1.8	0.000246758	0.00176983
ENSG00000186765	FSCN2	13.22	7.35	-1.8	0.00554862	0.0116172
ENSG00000256663	RP11-424C20.2	59.51	33.13	-1.8	0.000296291	0.00195124
ENSG00000041982	TNC	1605.98	897.8	-1.79	1.62628e-05	0.000583931
ENSG00000054148	PHPT1	68.43	38.16	-1.79	0.00146978	0.00475191
ENSG00000100376	FAM118A	56.99	31.85	-1.79	0.0015249	0.00487681
ENSG00000100505	TRIM9	13.52	7.56	-1.79	0.000328374	0.00206686
ENSG00000110169	HPX	12.43	6.94	-1.79	0.00352557	0.00839606
ENSG00000116514	RNF19B	15.56	8.68	-1.79	0.000728907	0.00314705
ENSG00000131067	GGT7	33.87	18.92	-1.79	0.000146821	0.00134671
ENSG00000136444	RSAD1	50.73	28.38	-1.79	0.000672056	0.00299028
ENSG00000141068	KSR1	22.4	12.51	-1.79	0.00524608	0.0112065
ENSG00000142279	WTIP	21.68	12.1	-1.79	0.00526718	0.011232
ENSG00000148120	C9orf3	29.26	16.33	-1.79	2.13098e-05	0.000630505
ENSG00000184613	NELL2	1047.2	585.83	-1.79	6.56395e-05	0.000956149
ENSG00000225697	SLC26A6	11.61	6.5	-1.79	0.0221106	0.0328172
ENSG00000228486	LINC01125	15.3	8.53	-1.79	0.00173443	0.00529839
ENSG00000234741	GAS5	551.45	307.9	-1.79	0.000147371	0.00134972
ENSG00000105221	AKT2	229.24	128.92	-1.78	0.00125484	0.00427933
ENSG00000123384	LRP1	39.21	22.04	-1.78	0.000416739	0.00234122
ENSG00000128710	HOXD10	118.94	66.88	-1.78	0.000479684	0.0025083
ENSG00000169919	GUSB	161.79	90.65	-1.78	3.84644e-05	0.000797746
ENSG00000174807	CD248	357.76	200.5	-1.78	0.000787464	0.00328181
ENSG00000184990	SIVA1	40.65	22.9	-1.78	0.00968471	0.0171995
ENSG00000196436	NPIPB15	13.4	7.51	-1.78	0.000359171	0.00215726
ENSG00000198728	LDB1	36.72	20.68	-1.78	0.000136932	0.00129952
ENSG00000117877	CD3EAP	59.42	33.63	-1.77	7.30217e-05	0.00099055
ENSG00000139970	RTN1	18.63	10.55	-1.77	0.0105034	0.0183546
ENSG00000172500	FIBP	110.66	62.62	-1.77	0.00152753	0.00488133
ENSG00000173757	STAT5B	18.48	10.44	-1.77	0.0062421	0.0125907
ENSG00000197024	ZNF398	12.96	7.32	-1.77	0.000154414	0.00138317
ENSG00000101160	CTSZ	13.07	7.44	-1.76	0.00278946	0.00720081
ENSG00000107175	CREB3	23.49	13.37	-1.76	0.000153135	0.00137575
ENSG00000124006	OBSL1	22.46	12.74	-1.76	0.000198731	0.00158106
ENSG00000135723	FHOD1	83.94	47.69	-1.76	0.000130851	0.0012707
ENSG00000161013	MGAT4B	76.94	43.7	-1.76	0.000309761	0.0019865
ENSG00000164244	PRRC1	41.8	23.78	-1.76	7.43128e-05	0.000996367
ENSG00000165915	SLC39A13	71.12	40.41	-1.76	0.00262879	0.00691331
ENSG00000169715	MT1E	208.19	118.2	-1.76	0.0307675	0.0426258
ENSG00000185551	NR2F2	189.65	107.64	-1.76	0.000763783	0.00322042
ENSG00000239264	TXNDC5	161.02	91.55	-1.76	0.000723507	0.00313042
ENSG00000258297	RP11-658F2.8	18.16	10.29	-1.76	0.0115809	0.01978
ENSG00000011566	MAP4K3	38.3	21.88	-1.75	0.000198417	0.00158062
ENSG00000048540	LMO3	14.04	8.01	-1.75	0.00603836	0.0123419
ENSG00000072310	SREBF1	311.69	178.01	-1.75	0.000147713	0.00135084
ENSG00000117519	CNN3	523.12	299.71	-1.75	8.96721e-06	0.00051756
ENSG00000139370	SLC15A4	53.61	30.68	-1.75	0.00518267	0.0111099
ENSG00000143515	ATP8B2	16.18	9.24	-1.75	0.0031185	0.00776709
ENSG00000158234	FAIM	15.37	8.76	-1.75	0.00278728	0.00719821
ENSG00000176393	RNPEP	43.92	25.05	-1.75	0.0015109	0.00484217
ENSG00000184465	WDR27	74.87	42.9	-1.75	0.000215953	0.00166426
ENSG00000211455	STK38L	15.2	8.68	-1.75	0.00229511	0.00631841
ENSG00000215012	C22orf29	28.4	16.24	-1.75	0.000172988	0.00146434
ENSG00000061273	HDAC7	39.78	22.87	-1.74	3.55411e-05	0.000765635
ENSG00000072682	P4HA2	34.97	20.13	-1.74	0.00592978	0.0121699
ENSG00000105258	POLR2I	55.84	32.06	-1.74	0.0126926	0.0211994
ENSG00000113108	APBB3	66.3	38.13	-1.74	1.42282e-05	0.000569241
ENSG00000137492	PRKRIR	57.74	33.18	-1.74	1.24326e-05	0.000558275
ENSG00000139192	TAPBPL	21.92	12.58	-1.74	0.00109287	0.0039576
ENSG00000163430	FSTL1	542.96	312.84	-1.74	1.20942e-05	0.000558275
ENSG00000169925	BRD3	19.87	11.42	-1.74	0.00726118	0.0140006
ENSG00000172037	LAMB2	132.29	76.01	-1.74	0.000492149	0.00254305
ENSG00000185324	CDK10	83.48	47.88	-1.74	0.000158926	0.00140222
ENSG00000196155	PLEKHG4	18.23	10.47	-1.74	0.000338504	0.00210908
ENSG00000257949	TEN1	12.93	7.44	-1.74	0.0162018	0.0257528
ENSG00000259522	RP11-468E2.2	27.57	15.8	-1.74	0.0124772	0.0209596
ENSG00000090581	GNPTG	29.22	16.86	-1.73	0.000698962	0.00307423
ENSG00000092098	RNF31	20.26	11.68	-1.73	0.00851096	0.0156273
ENSG00000104728	ARHGEF10	67.51	39.03	-1.73	0.000350003	0.00213704
ENSG00000137558	PI15	20.96	12.13	-1.73	0.000378729	0.00221921
ENSG00000146038	DCDC2	57.28	33.09	-1.73	0.0049433	0.0106828
ENSG00000147180	ZNF711	29.88	17.32	-1.73	1.60589e-05	0.000583931
ENSG00000148803	FUOM	27.11	15.65	-1.73	0.0199962	0.0303115
ENSG00000162302	RPS6KA4	26.87	15.52	-1.73	0.000359686	0.00215726
ENSG00000166548	TK2	12.08	7	-1.73	0.0156264	0.0249418
ENSG00000173894	CBX2	16.15	9.36	-1.73	0.000787411	0.00328181
ENSG00000186439	TRDN	23.35	13.52	-1.73	0.00269727	0.00701016
ENSG00000268895	A1BG-AS1	13.44	7.76	-1.73	0.000506948	0.00258048
ENSG00000279117	CTD-2562J17.6	15.43	8.94	-1.73	0.00189462	0.00559871
ENSG00000051108	HERPUD1	127.82	74.22	-1.72	0.0169229	0.0266566
ENSG00000100078	PLA2G3	15	8.71	-1.72	8.27596e-05	0.00102101
ENSG00000104722	NEFM	69.43	40.28	-1.72	4.86245e-05	0.000857305
ENSG00000116001	TIA1	212.28	123.72	-1.72	1.31606e-06	0.00042377
ENSG00000136068	FLNB	102.63	59.65	-1.72	0.000843033	0.00340659
ENSG00000179761	PIPOX	17.45	10.17	-1.72	0.000158225	0.00140188
ENSG00000260916	CCPG1	102.59	59.48	-1.72	0.000111624	0.00117672
ENSG00000026508	CD44	40.38	23.66	-1.71	0.000394291	0.00227145
ENSG00000107731	UNC5B	14.53	8.52	-1.71	0.000703836	0.00307796
ENSG00000115289	PCGF1	58.32	34.14	-1.71	0.00404841	0.00931134
ENSG00000137285	TUBB2B	47.49	27.72	-1.71	0.000930384	0.00360487
ENSG00000139645	ANKRD52	37.12	21.7	-1.71	0.00192462	0.00564507
ENSG00000155229	MMS19	74.15	43.36	-1.71	8.59296e-05	0.00103114
ENSG00000167173	C15orf39	16.97	9.95	-1.71	0.000368014	0.00218381
ENSG00000178252	WDR6	125.06	73.16	-1.71	9.4223e-05	0.0010856
ENSG00000241749	RPSAP52	38.13	22.36	-1.71	0.00439816	0.00984918
ENSG00000007866	TEAD3	14.93	8.8	-1.7	0.00321119	0.00793665
ENSG00000080573	COL5A3	31.91	18.72	-1.7	6.39995e-05	0.000952674
ENSG00000105270	CLIP3	20.33	11.97	-1.7	0.00836749	0.015452
ENSG00000107140	TESK1	45.65	26.93	-1.7	0.00539492	0.0114169
ENSG00000119684	MLH3	14.52	8.56	-1.7	0.00620572	0.0125498
ENSG00000143341	HMCN1	188.15	110.83	-1.7	0.000229239	0.00171274
ENSG00000157379	DHRS1	14.32	8.44	-1.7	0.00182198	0.0054695
ENSG00000166189	HPS6	15.35	9.02	-1.7	0.000431171	0.00237222
ENSG00000171451	DSEL	34.74	20.38	-1.7	1.78813e-05	0.000601087
ENSG00000182325	FBXL6	49.48	29.05	-1.7	0.00618203	0.0125225
ENSG00000002822	MAD1L1	39.2	23.17	-1.69	0.0147467	0.023812
ENSG00000087266	SH3BP2	14.52	8.59	-1.69	0.00199642	0.00578866
ENSG00000090776	EFNB1	313.31	185.21	-1.69	0.00125061	0.00427846
ENSG00000101945	SUV39H1	16.03	9.51	-1.69	0.000198016	0.00158062
ENSG00000127980	PEX1	16.24	9.6	-1.69	0.000406723	0.00230406
ENSG00000135778	NTPCR	21.3	12.57	-1.69	0.0116614	0.0198675
ENSG00000145819	ARHGAP26	33.98	20.09	-1.69	0.00447528	0.00998169
ENSG00000160255	ITGB2	49.31	29.19	-1.69	0.00237202	0.00646128
ENSG00000168758	SEMA4C	17.47	10.32	-1.69	9.24894e-05	0.00107985
ENSG00000170633	RNF34	26.38	15.57	-1.69	0.00132929	0.00445865
ENSG00000174938	SEZ6L2	48.16	28.42	-1.69	0.00140466	0.0046171
ENSG00000185386	MAPK11	15.07	8.94	-1.69	0.00247654	0.00661925
ENSG00000203950	FAM127B	43.99	26.1	-1.69	0.000628442	0.00289697
ENSG00000242086	LINC00969	30.54	18.03	-1.69	0.00179048	0.00541113
ENSG00000043355	ZIC2	155.24	92.37	-1.68	0.0029365	0.00745766
ENSG00000070413	DGCR2	40.13	23.84	-1.68	0.0024615	0.00660078
ENSG00000070610	GBA2	96.31	57.41	-1.68	7.86888e-05	0.00101092
ENSG00000096070	BRPF3	36.32	21.57	-1.68	0.00094609	0.00362214
ENSG00000121057	AKAP1	28.73	17.11	-1.68	0.00091578	0.00356926
ENSG00000135506	OS9	264.08	156.93	-1.68	5.42434e-06	0.000465458
ENSG00000136010	ALDH1L2	12.96	7.73	-1.68	0.00288394	0.00736698
ENSG00000143653	SCCPDH	18.42	10.99	-1.68	0.00124853	0.00427846
ENSG00000145934	TENM2	25.61	15.21	-1.68	0.00107103	0.00390794
ENSG00000147799	ARHGAP39	22.3	13.3	-1.68	0.00171255	0.00525446
ENSG00000160360	GPSM1	49.12	29.22	-1.68	0.00487122	0.0105794
ENSG00000170791	CHCHD7	56.36	33.55	-1.68	0.00154345	0.00490282
ENSG00000177469	PTRF	95.95	57	-1.68	0.000508672	0.00258048
ENSG00000196924	FLNA	1563.92	930.36	-1.68	6.39995e-05	0.000952674
ENSG00000218891	ZNF579	22.71	13.5	-1.68	0.0272575	0.0386451
ENSG00000224628	RP5-854E16.2	30.08	17.86	-1.68	0.00529512	0.0112837
ENSG00000102003	SYP	15.25	9.12	-1.67	0.000277476	0.00188216
ENSG00000102103	PQBP1	70.63	42.4	-1.67	0.000664921	0.00297616
ENSG00000106829	TLE4	14.33	8.56	-1.67	0.010463	0.0182998
ENSG00000114770	ABCC5	33.46	19.99	-1.67	0.000821928	0.00335014
ENSG00000123200	ZC3H13	238.1	142.46	-1.67	0.000227155	0.0017081
ENSG00000138835	RGS3	14.71	8.83	-1.67	0.000139353	0.00130761
ENSG00000170891	CYTL1	27.8	16.69	-1.67	0.00472749	0.0103592
ENSG00000174177	CTU2	21.23	12.7	-1.67	0.00841069	0.0155037
ENSG00000179163	FUCA1	28.91	17.26	-1.67	0.000766519	0.00322376
ENSG00000181588	MEX3D	14.24	8.53	-1.67	0.037378	0.0499406
ENSG00000185838	GNB1L	27.09	16.26	-1.67	0.0014401	0.00467897
ENSG00000196150	ZNF250	17.58	10.55	-1.67	0.00711805	0.0138029
ENSG00000258839	MC1R	28.32	16.99	-1.67	0.000107059	0.0011491
ENSG00000269955	LUC7L2	18.35	10.96	-1.67	0.000664054	0.00297616
ENSG00000011304	PTBP1	318.53	192.16	-1.66	0.000561307	0.00271469
ENSG00000073712	FERMT2	223.59	134.64	-1.66	0.000148921	0.00135782
ENSG00000084676	NCOA1	22.7	13.67	-1.66	0.000430901	0.00237222
ENSG00000115414	FN1	6951.63	4181.52	-1.66	5.95495e-06	0.000465458
ENSG00000120458	MSANTD2	33.54	20.15	-1.66	0.0014362	0.00466879
ENSG00000131941	RHPN2	17.78	10.69	-1.66	0.00414037	0.00945532
ENSG00000149136	SSRP1	272.73	164.25	-1.66	0.00018238	0.00151809
ENSG00000160200	CBS	36.95	22.27	-1.66	0.00246588	0.00660229
ENSG00000160959	LRRC14	32.29	19.5	-1.66	0.00238445	0.00648648
ENSG00000173917	HOXB2	21.11	12.68	-1.66	0.000579856	0.00277056
ENSG00000214021	TTLL3	19.35	11.64	-1.66	0.0281718	0.0396309
ENSG00000229848	RP13-766D20.2	16.88	10.16	-1.66	0.00628578	0.0126335
ENSG00000250305	KIAA1456	282.82	169.95	-1.66	0.00930622	0.0166772
ENSG00000029993	HMGB3	45.75	27.67	-1.65	0.0002042	0.00159961
ENSG00000050405	LIMA1	266.43	161.72	-1.65	0.000217568	0.00167155
ENSG00000050820	BCAR1	77.91	47.22	-1.65	0.00651998	0.0129757
ENSG00000113140	SPARC	807.11	490.57	-1.65	0.00113083	0.00402467
ENSG00000122140	MRPS2	83.94	50.84	-1.65	8.73559e-05	0.00103977
ENSG00000123989	CHPF	21.34	12.95	-1.65	0.00598297	0.0122462
ENSG00000124788	ATXN1	28.04	17.03	-1.65	0.000712292	0.00309506
ENSG00000149428	HYOU1	458.09	277.07	-1.65	0.000985688	0.00370648
ENSG00000169660	HEXDC	13.24	8.04	-1.65	0.00454272	0.0100807
ENSG00000196670	ZFP62	15.82	9.56	-1.65	0.00126166	0.00429539
ENSG00000253888	RP11-521M14.1	30.63	18.53	-1.65	7.18537e-05	0.00098951
ENSG00000104823	ECH1	275.26	167.92	-1.64	0.000656621	0.00295837
ENSG00000134668	SPOCD1	38.2	23.26	-1.64	0.00431702	0.00971023
ENSG00000146072	TNFRSF21	61.93	37.85	-1.64	0.00289526	0.00738974
ENSG00000163110	PDLIM5	173.92	106.21	-1.64	1.86754e-05	0.000613852
ENSG00000168005	C11orf84	63.42	38.69	-1.64	0.0049498	0.0106931
ENSG00000173715	C11orf80	14.14	8.62	-1.64	0.0273318	0.0386997
ENSG00000180229	HERC2P3	18.57	11.35	-1.64	0.00099458	0.00372824
ENSG00000184207	PGP	16.28	9.95	-1.64	0.000175836	0.00147973
ENSG00000196411	EPHB4	46.39	28.34	-1.64	0.00332979	0.00810652
ENSG00000213923	CSNK1E	282.61	172.2	-1.64	0.00174394	0.00532139
ENSG00000242294	STAG3L5P	20.48	12.46	-1.64	5.2271e-05	0.000881348
ENSG00000259078	PTBP1P	13.64	8.34	-1.64	0.00069352	0.00305635
ENSG00000088256	GNA11	24.32	14.92	-1.63	0.00231571	0.0063503
ENSG00000100994	PYGB	60.63	37.19	-1.63	0.000484839	0.00252232
ENSG00000104872	PIH1D1	100.45	61.63	-1.63	0.00344596	0.00826437
ENSG00000115211	EIF2B4	66.17	40.71	-1.63	0.000168486	0.00145387
ENSG00000119772	DNMT3A	32.63	20.01	-1.63	0.00266986	0.00697745
ENSG00000119777	TMEM214	82.68	50.78	-1.63	3.40232e-05	0.000759686
ENSG00000138448	ITGAV	93.31	57.23	-1.63	0.000388964	0.00225776
ENSG00000158966	CACHD1	54.97	33.79	-1.63	3.27144e-05	0.000751691
ENSG00000161265	U2AF1L4	30.47	18.72	-1.63	0.0223268	0.033058
ENSG00000167565	SERTAD3	16.11	9.89	-1.63	0.00563733	0.0117338
ENSG00000180611	MB21D2	30.39	18.68	-1.63	0.00285643	0.0073181
ENSG00000185565	LSAMP	33.02	20.28	-1.63	0.00286616	0.00733076
ENSG00000213493	ACTN4P1	26	15.97	-1.63	0.000582943	0.00277548
ENSG00000233929	MT1XP1	69.93	43.02	-1.63	0.0142104	0.0231398
ENSG00000260772	RP11-311C24.1	14.97	9.2	-1.63	0.00689185	0.0134897
ENSG00000003756	RBM5	130.51	80.77	-1.62	0.000860951	0.00344043
ENSG00000008405	CRY1	154.56	95.49	-1.62	3.29411e-05	0.000751691
ENSG00000100288	CHKB	49.67	30.61	-1.62	0.000107688	0.00115254
ENSG00000105767	CADM4	61.49	37.9	-1.62	0.0195351	0.0298341
ENSG00000107819	SFXN3	17.53	10.81	-1.62	0.00399979	0.00923424
ENSG00000108389	MTMR4	13.33	8.24	-1.62	0.000744743	0.0031818
ENSG00000110906	KCTD10	74.76	46.06	-1.62	0.000108985	0.00115692
ENSG00000119139	TJP2	46.24	28.61	-1.62	0.000101122	0.00111942
ENSG00000130827	PLXNA3	55.97	34.45	-1.62	0.00541077	0.0114399
ENSG00000148384	INPP5E	17.74	10.96	-1.62	0.00610424	0.012432
ENSG00000159579	RSPRY1	24.84	15.37	-1.62	0.00918854	0.01654
ENSG00000162144	CYB561A3	52.07	32.2	-1.62	0.0013881	0.00459049
ENSG00000163870	TPRA1	13.79	8.53	-1.62	0.00177065	0.00537808
ENSG00000165802	NSMF	49.58	30.56	-1.62	0.00477822	0.0104404
ENSG00000170166	HOXD4	28.13	17.39	-1.62	0.000945983	0.00362214
ENSG00000183426	NPIPA1	25.94	16	-1.62	0.000267704	0.00185273
ENSG00000214147	RP11-332P22.2	18.64	11.51	-1.62	0.00136208	0.00452647
ENSG00000038382	TRIO	117.54	73.07	-1.61	0.00779394	0.0147158
ENSG00000044446	PHKA2	42.39	26.36	-1.61	0.00867899	0.0158325
ENSG00000077458	FAM76B	33.21	20.57	-1.61	0.0141575	0.0230791
ENSG00000081803	CADPS2	45.52	28.32	-1.61	2.72435e-05	0.000705392
ENSG00000102901	CENPT	65.59	40.65	-1.61	0.000198328	0.00158062
ENSG00000103037	SETD6	27.21	16.94	-1.61	0.009122	0.0164529
ENSG00000107625	DDX50	29.46	18.32	-1.61	0.000755948	0.0032095
ENSG00000108465	CDK5RAP3	140.38	87.02	-1.61	0.000712299	0.00309506
ENSG00000110047	EHD1	83.69	52.09	-1.61	0.00843979	0.0155292
ENSG00000112893	MAN2A1	180.35	111.96	-1.61	0.000150834	0.00136711
ENSG00000114120	SLC25A36	26.63	16.59	-1.61	0.00188627	0.0055939
ENSG00000115457	IGFBP2	2243.99	1391.74	-1.61	0.00222719	0.00618635
ENSG00000134590	FAM127A	47.07	29.25	-1.61	0.00563584	0.0117338
ENSG00000135903	PAX3	29.26	18.13	-1.61	0.00483913	0.0105246
ENSG00000137207	YIPF3	166.29	103.55	-1.61	1.60228e-05	0.000583931
ENSG00000138792	ENPEP	50.51	31.47	-1.61	0.0021075	0.00599931
ENSG00000145216	FIP1L1	26.97	16.75	-1.61	0.000660289	0.00296815
ENSG00000151208	DLG5	47.36	29.39	-1.61	0.0272625	0.0386451
ENSG00000165359	DDX26B	13.4	8.34	-1.61	0.00253982	0.00673872
ENSG00000167674	HDGFRP2	25.31	15.74	-1.61	0.00037758	0.0022148
ENSG00000168994	PXDC1	29.8	18.48	-1.61	0.00446216	0.00997061
ENSG00000174482	LINGO2	23.04	14.28	-1.61	0.00029748	0.00195487
ENSG00000175727	MLXIP	16.03	9.94	-1.61	0.0101746	0.0178874
ENSG00000181396	OGFOD3	21	13.02	-1.61	0.00708764	0.0137658
ENSG00000185650	ZFP36L1	57.49	35.81	-1.61	0.00548175	0.011526
ENSG00000189180	ZNF33A	13.82	8.58	-1.61	0.000500855	0.00256421
ENSG00000197256	KANK2	103.91	64.61	-1.61	0.00240779	0.00652672
ENSG00000027697	IFNGR1	39.18	24.43	-1.6	0.000977272	0.00369756
ENSG00000033327	GAB2	45.86	28.7	-1.6	3.82634e-05	0.000797746
ENSG00000083857	FAT1	252.85	158.25	-1.6	0.000652631	0.00295107
ENSG00000090006	LTBP4	191.66	119.97	-1.6	0.0178165	0.027764
ENSG00000100284	TOM1	15.32	9.55	-1.6	0.00274262	0.00711833
ENSG00000100379	KCTD17	26.09	16.3	-1.6	0.00189094	0.00559871
ENSG00000124532	MRS2	27.63	17.23	-1.6	8.52132e-05	0.00102793
ENSG00000128228	SDF2L1	30.05	18.84	-1.6	0.0138526	0.0226847
ENSG00000150787	PTS	76.14	47.65	-1.6	1.78913e-06	0.000456078
ENSG00000152455	SUV39H2	27.23	17	-1.6	0.00143598	0.00466879
ENSG00000157110	RBPMS	28.67	17.94	-1.6	0.000398733	0.00228627
ENSG00000162493	PDPN	35.47	22.21	-1.6	0.000338528	0.00210908
ENSG00000166685	COG1	19.75	12.35	-1.6	0.000903951	0.00354572
ENSG00000185201	IFITM2	16.89	10.57	-1.6	0.0266005	0.0378766
ENSG00000197121	PGAP1	16.08	10.06	-1.6	0.000721412	0.00312578
ENSG00000013619	MAMLD1	18.12	11.43	-1.59	0.00189013	0.00559871
ENSG00000074356	C17orf85	69.22	43.55	-1.59	0.00189522	0.00559871
ENSG00000109062	SLC9A3R1	48.56	30.62	-1.59	0.00698613	0.0136075
ENSG00000110880	CORO1C	296.11	186.31	-1.59	0.00130111	0.00440033
ENSG00000125458	NT5C	67.34	42.36	-1.59	0.00344491	0.00826437
ENSG00000137942	FNBP1L	16.51	10.36	-1.59	0.000520602	0.00261178
ENSG00000140848	CPNE2	32.45	20.41	-1.59	0.000256561	0.00181252
ENSG00000146067	FAM193B	39.46	24.78	-1.59	0.0111179	0.019226
ENSG00000146830	GIGYF1	29.75	18.69	-1.59	0.00783545	0.014759
ENSG00000154380	ENAH	300.56	189.46	-1.59	0.00171974	0.00526332
ENSG00000164543	STK17A	90.86	57.09	-1.59	3.20186e-05	0.000744946
ENSG00000170876	TMEM43	84.43	53.2	-1.59	8.41707e-05	0.00102226
ENSG00000179833	SERTAD2	20.3	12.77	-1.59	0.00202491	0.00585187
ENSG00000188599	NPIPP1	28.51	17.94	-1.59	0.0130483	0.0216711
ENSG00000197586	ENTPD6	50.31	31.69	-1.59	0.000758354	0.00321525
ENSG00000198417	MT1F	47.86	30.18	-1.59	0.0175978	0.0275213
ENSG00000213397	HAUS7	54.15	33.99	-1.59	0.00820867	0.0152554
ENSG00000082212	ME2	28.61	18.16	-1.58	0.000491457	0.00254162
ENSG00000099999	RNF215	28.69	18.14	-1.58	0.00621265	0.0125521
ENSG00000103460	TOX3	14.97	9.49	-1.58	5.90974e-06	0.000465458
ENSG00000125148	MT2A	446.65	283.21	-1.58	0.0255986	0.0368153
ENSG00000125812	GZF1	15.41	9.75	-1.58	0.000586509	0.00278346
ENSG00000127452	FBXL12	24.2	15.35	-1.58	0.00547138	0.0115178
ENSG00000130303	BST2	18.29	11.57	-1.58	0.00180217	0.00542498
ENSG00000135469	COQ10A	27.23	17.22	-1.58	0.000893731	0.00351978
ENSG00000136830	FAM129B	54.62	34.65	-1.58	0.00752881	0.0143672
ENSG00000151849	CENPJ	20.76	13.11	-1.58	0.0111784	0.0192809
ENSG00000156463	SH3RF2	47.98	30.43	-1.58	0.000291027	0.00193257
ENSG00000162458	FBLIM1	31.47	19.95	-1.58	0.00364719	0.0086166
ENSG00000164073	MFSD8	27.68	17.5	-1.58	0.00333882	0.00811582
ENSG00000166619	BLCAP	44.59	28.28	-1.58	0.000947466	0.00362287
ENSG00000169180	XPO6	397.2	251.52	-1.58	0.000278529	0.00188216
ENSG00000172432	GTPBP2	42	26.5	-1.58	0.000845484	0.00340659
ENSG00000182541	LIMK2	16.83	10.68	-1.58	0.00164464	0.00511537
ENSG00000184708	EIF4ENIF1	44.61	28.15	-1.58	0.00683363	0.0134345
ENSG00000185920	PTCH1	18.05	11.44	-1.58	0.030088	0.041874
ENSG00000197217	ENTPD4	87.95	55.73	-1.58	0.000808545	0.00332438
ENSG00000197879	MYO1C	194.32	123.14	-1.58	8.6395e-05	0.00103333
ENSG00000204859	ZBTB48	28.91	18.32	-1.58	0.0126546	0.0211657
ENSG00000215440	NPEPL1	17.88	11.34	-1.58	0.000102569	0.00112109
ENSG00000262001	DLGAP1-AS2	20.71	13.08	-1.58	0.00178347	0.00539895
ENSG00000278948	RP5-1039K5.12	26.88	17	-1.58	0.0178286	0.0277758
ENSG00000031003	FAM13B	30.45	19.37	-1.57	5.18532e-05	0.000881348
ENSG00000099622	CIRBP	251.03	159.63	-1.57	0.000243115	0.00175398
ENSG00000105254	TBCB	132.64	84.35	-1.57	0.000397267	0.00228
ENSG00000108963	DPH1	43.81	27.94	-1.57	0.00339012	0.0081947
ENSG00000121864	ZNF639	27.82	17.69	-1.57	0.000361943	0.00215861
ENSG00000124074	ENKD1	14.73	9.37	-1.57	0.0201353	0.0304769
ENSG00000138964	PARVG	32.82	20.91	-1.57	0.00207406	0.00594338
ENSG00000140575	IQGAP1	192.43	122.55	-1.57	0.00315928	0.00784754
ENSG00000149257	SERPINH1	289.08	184.47	-1.57	0.000457211	0.0024366
ENSG00000163703	CRELD1	47.51	30.29	-1.57	0.00381327	0.00892828
ENSG00000164877	MICALL2	32.03	20.38	-1.57	0.0299307	0.0416836
ENSG00000166165	CKB	279.43	178.24	-1.57	0.00115582	0.00408082
ENSG00000169045	HNRNPH1	1728.23	1099.42	-1.57	5.07966e-05	0.000875418
ENSG00000177383	MAGEF1	48.44	30.78	-1.57	1.0593e-05	0.000551651
ENSG00000180902	D2HGDH	31.88	20.36	-1.57	0.000406731	0.00230406
ENSG00000185485	SDHAP1	23.79	15.12	-1.57	0.000645961	0.00294538
ENSG00000244560	RP4-800G7.2	14.72	9.36	-1.57	0.0277531	0.0391584
ENSG00000008853	RHOBTB2	27.47	17.66	-1.56	0.00050815	0.00258048
ENSG00000011143	MKS1	23.73	15.17	-1.56	0.00203661	0.00588291
ENSG00000077232	DNAJC10	61.11	39.29	-1.56	0.000554464	0.00270108
ENSG00000101187	SLCO4A1	57.43	36.8	-1.56	0.00153803	0.00489444
ENSG00000102178	UBL4A	21.51	13.78	-1.56	0.00923969	0.0165963
ENSG00000117122	MFAP2	18.11	11.64	-1.56	0.00836019	0.0154478
ENSG00000120318	ARAP3	15.37	9.85	-1.56	0.00380617	0.00891506
ENSG00000128714	HOXD13	28.32	18.1	-1.56	0.00321838	0.00794273
ENSG00000131013	PPIL4	35.49	22.8	-1.56	0.000400894	0.00229221
ENSG00000141503	MINK1	24.31	15.57	-1.56	0.00365339	0.0086166
ENSG00000143499	SMYD2	16.08	10.34	-1.56	0.0004435	0.00240331
ENSG00000148484	RSU1	104.93	67.4	-1.56	0.00148455	0.00477601
ENSG00000165271	NOL6	68.31	43.65	-1.56	1.24257e-05	0.000558275
ENSG00000172939	OXSR1	34.04	21.85	-1.56	0.00011618	0.00120065
ENSG00000175567	UCP2	50.62	32.5	-1.56	0.0148676	0.0239605
ENSG00000187954	CYHR1	74.47	47.78	-1.56	0.000417697	0.00234122
ENSG00000188157	AGRN	97.91	62.76	-1.56	0.0208273	0.0313383
ENSG00000213221	DNLZ	17.76	11.41	-1.56	0.000837806	0.00339767
ENSG00000265972	TXNIP	34.25	21.97	-1.56	0.00140596	0.0046171
ENSG00000270647	TAF15	70.57	45.37	-1.56	0.00127784	0.00434229
ENSG00000004848	ARX	22.47	14.53	-1.55	0.00962974	0.0171363
ENSG00000007392	LUC7L	192.51	124.38	-1.55	7.22967e-05	0.00098951
ENSG00000040633	PHF23	78.13	50.4	-1.55	0.00470738	0.0103299
ENSG00000065717	TLE2	14.85	9.58	-1.55	0.01275	0.0212788
ENSG00000087245	MMP2	54.73	35.37	-1.55	0.00622751	0.0125701
ENSG00000114026	OGG1	19.57	12.6	-1.55	0.00956128	0.0170453
ENSG00000118518	RNF146	18.22	11.74	-1.55	0.0014794	0.00476385
ENSG00000130714	POMT1	35.68	23.01	-1.55	0.00118452	0.00414448
ENSG00000132356	PRKAA1	86.46	55.65	-1.55	0.000166678	0.00144278
ENSG00000137802	MAPKBP1	19.26	12.39	-1.55	0.00659369	0.013089
ENSG00000158773	USF1	52.74	33.99	-1.55	0.00171635	0.00525821
ENSG00000167766	ZNF83	48.72	31.34	-1.55	0.00241656	0.00653603
ENSG00000171873	ADRA1D	132.68	85.73	-1.55	0.00111563	0.00401496
ENSG00000175274	TP53I11	17.01	10.98	-1.55	0.00124966	0.00427846
ENSG00000177463	NR2C2	14.92	9.6	-1.55	0.000166729	0.00144278
ENSG00000179085	DPM3	19.37	12.47	-1.55	0.0216525	0.0323272
ENSG00000180228	PRKRA	53.23	34.36	-1.55	0.000754747	0.00320662
ENSG00000184428	TOP1MT	45.3	29.3	-1.55	0.000376604	0.0022112
ENSG00000186187	ZNRF1	36.31	23.49	-1.55	0.00247105	0.00661036
ENSG00000206503	HLA-A	539.37	348.46	-1.55	0.00116401	0.00409748
ENSG00000214078	CPNE1	426.27	275.5	-1.55	0.000408092	0.00230749
ENSG00000214455	RCN1P2	371.46	238.89	-1.55	0.000684829	0.00302949
ENSG00000232533	AC093673.5	39.06	25.14	-1.55	0.00219568	0.00612732
ENSG00000051128	HOMER3	36.05	23.39	-1.54	0.000190294	0.00155022
ENSG00000070778	PTPN21	21.7	14.07	-1.54	0.021081	0.0316344
ENSG00000100711	ZFYVE21	25.13	16.31	-1.54	0.00918918	0.01654
ENSG00000102977	ACD	23.72	15.45	-1.54	0.00488267	0.0105901
ENSG00000103197	TSC2	39.56	25.63	-1.54	0.00055936	0.00270955
ENSG00000108848	LUC7L3	249.6	162.23	-1.54	0.000441483	0.00239711
ENSG00000115685	PPP1R7	42.27	27.39	-1.54	0.0225567	0.0333097
ENSG00000117625	RCOR3	17.94	11.65	-1.54	0.0231205	0.0339292
ENSG00000119630	PGF	83.31	54.06	-1.54	0.00423443	0.00959136
ENSG00000123146	ADGRE5	36.46	23.63	-1.54	0.00329329	0.00804968
ENSG00000140105	WARS	444.53	288.34	-1.54	6.39508e-05	0.000952674
ENSG00000141258	SGSM2	84.13	54.51	-1.54	0.00483448	0.0105183
ENSG00000149809	TM7SF2	52.13	33.76	-1.54	0.00641479	0.0128422
ENSG00000155660	PDIA4	362.49	235.49	-1.54	3.50137e-06	0.000465458
ENSG00000163686	ABHD6	231.78	150.44	-1.54	0.000885688	0.00349748
ENSG00000181449	SOX2	95.27	61.81	-1.54	0.00139184	0.00460038
ENSG00000196497	IPO4	110.15	71.65	-1.54	0.000647521	0.00294538
ENSG00000262484	CCER2	15.53	10.11	-1.54	0.0238876	0.0347771
ENSG00000039650	PNKP	54.69	35.67	-1.53	0.0100949	0.0177626
ENSG00000068697	LAPTM4A	309.12	202.66	-1.53	0.0014908	0.0047903
ENSG00000081791	KIAA0141	36.68	23.92	-1.53	0.00288814	0.00737463
ENSG00000099821	POLRMT	83.5	54.44	-1.53	0.000528857	0.00263053
ENSG00000101546	RBFA	15.89	10.36	-1.53	0.000300559	0.00196711
ENSG00000124787	RPP40	29.94	19.54	-1.53	0.00882619	0.0160431
ENSG00000128713	HOXD11	69.83	45.74	-1.53	0.000918277	0.00356926
ENSG00000135269	TES	149.85	97.93	-1.53	0.000155871	0.00138809
ENSG00000151276	MAGI1	32.42	21.23	-1.53	0.00043873	0.00239385
ENSG00000162878	PKDCC	224.18	146.22	-1.53	0.00206994	0.00594176
ENSG00000163171	CDC42EP3	37.58	24.64	-1.53	0.000419405	0.00234122
ENSG00000166783	KIAA0430	19.84	12.94	-1.53	0.00651083	0.0129666
ENSG00000172766	NAA16	19.98	13.07	-1.53	0.00505188	0.0108561
ENSG00000173914	RBM4B	76.96	50.44	-1.53	7.99203e-05	0.00101865
ENSG00000188636	LDOC1L	50.37	32.94	-1.53	1.18543e-05	0.000558275
ENSG00000230581	ACTG1P14	25.22	16.44	-1.53	0.00215078	0.00605205
ENSG00000234745	HLA-B	196	127.74	-1.53	0.000533559	0.00264531
ENSG00000235173	HGH1	40.76	26.64	-1.53	0.00100329	0.00374277
ENSG00000261373	VPS9D1-AS1	26.62	17.4	-1.53	0.00669878	0.0132332
ENSG00000039523	FAM65A	16.19	10.62	-1.52	0.0305199	0.0423307
ENSG00000084234	APLP2	440.52	289.82	-1.52	1.94645e-05	0.000619076
ENSG00000090565	RAB11FIP3	29.92	19.69	-1.52	0.00771618	0.0146319
ENSG00000104419	NDRG1	50.15	33.07	-1.52	0.00815161	0.0151835
ENSG00000107789	MINPP1	19.14	12.61	-1.52	0.00497533	0.0107293
ENSG00000107816	LZTS2	17.73	11.63	-1.52	0.0129597	0.0215455
ENSG00000117899	MESDC2	44.23	29.19	-1.52	7.54592e-05	0.000999262
ENSG00000145050	MANF	98.99	65.11	-1.52	0.00750561	0.0143453
ENSG00000158863	FAM160B2	41.77	27.56	-1.52	0.00889698	0.0161231
ENSG00000179195	ZNF664	108.97	71.86	-1.52	0.000544492	0.00266923
ENSG00000181649	PHLDA2	92.82	61.12	-1.52	0.0185554	0.0286165
ENSG00000182809	CRIP2	157.15	103.59	-1.52	0.0074067	0.0142273
ENSG00000184640	2017-09-09	116.96	77.2	-1.52	0.00166511	0.00516066
ENSG00000185246	PRPF39	56.17	36.93	-1.52	0.0022638	0.00626127
ENSG00000185608	MRPL40	17.01	11.17	-1.52	0.00154553	0.00490404
ENSG00000186166	CCDC84	42.85	28.19	-1.52	0.0147042	0.0237802
ENSG00000198917	C9orf114	60.76	39.98	-1.52	0.00124532	0.00427846
ENSG00000047578	KIAA0556	21.01	13.96	-1.51	0.0270573	0.0384076
ENSG00000087448	KLHL42	28.88	19.12	-1.51	0.00139849	0.00461239
ENSG00000090924	PLEKHG2	114.6	75.82	-1.51	0.000620807	0.00287971
ENSG00000111321	LTBR	51.49	34.16	-1.51	0.0019982	0.00579108
ENSG00000129103	SUMF2	171.54	113.93	-1.51	6.47731e-05	0.000956128
ENSG00000130402	ACTN4	344.1	227.2	-1.51	0.000980867	0.00370253
ENSG00000133773	CCDC59	65.09	42.97	-1.51	0.000973078	0.00368625
ENSG00000138758	2017-09-11	72.6	48.06	-1.51	0.00808414	0.0151019
ENSG00000152518	ZFP36L2	17.69	11.71	-1.51	0.0164996	0.0261379
ENSG00000160691	SHC1	222.06	146.66	-1.51	0.000160395	0.00141193
ENSG00000160972	PPP1R16A	33.88	22.41	-1.51	0.0265784	0.0378595
ENSG00000166575	TMEM135	81.61	54	-1.51	0.012639	0.0211505
ENSG00000167778	SPRYD3	15.2	10.08	-1.51	0.00140121	0.0046171
ENSG00000168096	ANKS3	33.71	22.35	-1.51	1.45541e-05	0.000569241
ENSG00000172922	RNASEH2C	49.9	33.09	-1.51	0.00556521	0.0116443
ENSG00000173898	SPTBN2	15.8	10.46	-1.51	0.00504824	0.0108559
ENSG00000180776	ZDHHC20	69.49	45.93	-1.51	0.0161737	0.0257149
ENSG00000183856	IQGAP3	29.8	19.8	-1.51	0.00665183	0.0131745
ENSG00000198276	UCKL1	46.51	30.77	-1.51	0.00157735	0.00497435
ENSG00000074219	TEAD2	28.53	18.98	-1.5	0.00559601	0.0116808
ENSG00000100207	TCF20	28.78	19.25	-1.5	0.00208966	0.00596571
ENSG00000101246	ARFRP1	29.82	19.89	-1.5	0.0139693	0.0228209
ENSG00000107223	EDF1	272.06	181.76	-1.5	0.00173467	0.00529839
ENSG00000118263	KLF7	20.64	13.73	-1.5	0.00575536	0.0119158
ENSG00000123130	ACOT9	58.68	39.24	-1.5	0.00169802	0.00522683
ENSG00000128564	VGF	64.84	43.22	-1.5	0.00465341	0.0102335
ENSG00000130158	DOCK6	42.58	28.34	-1.5	0.00565682	0.0117636
ENSG00000132718	SYT11	19.39	12.93	-1.5	0.000113334	0.00118526
ENSG00000134954	ETS1	25.27	16.85	-1.5	0.00268538	0.00699311
ENSG00000137200	CMTR1	24.79	16.57	-1.5	0.00236583	0.00645017
ENSG00000137275	RIPK1	18.49	12.36	-1.5	0.000655077	0.00295558
ENSG00000137944	CCBL2	28.43	18.94	-1.5	0.00582108	0.0120032
ENSG00000139734	DIAPH3	64.33	42.93	-1.5	0.000519624	0.00261006
ENSG00000143032	BARHL2	117.4	78.28	-1.5	0.00655931	0.0130377
ENSG00000143437	ARNT	20.29	13.52	-1.5	0.00076721	0.00322376
ENSG00000143878	RHOB	42.36	28.32	-1.5	0.000439407	0.00239385
ENSG00000145014	TMEM44	36.2	24.19	-1.5	0.000800898	0.00330656
ENSG00000148341	SH3GLB2	57.18	38.21	-1.5	0.00146494	0.00474456
ENSG00000164967	RPP25L	22.3	14.83	-1.5	0.0117033	0.0199279
ENSG00000165526	RPUSD4	120.44	80.56	-1.5	0.000288983	0.00192592
ENSG00000172965	MIR4435-2HG	148.31	98.65	-1.5	4.71982e-05	0.000849414
ENSG00000181789	COPG1	188.66	126.09	-1.5	0.000792459	0.00329366
ENSG00000188206	HNRNPU-AS1	25.52	16.97	-1.5	0.0109003	0.0189293
ENSG00000197694	SPTAN1	355.14	236.39	-1.5	0.000258916	0.00182284
ENSG00000198964	SGMS1	24.99	16.71	-1.5	0.00396697	0.00918869
ENSG00000279528	RP11-1148L6.8	28.5	18.95	-1.5	0.0238219	0.0347171
ENSG00000000003	TSPAN6	26.26	17.59	-1.49	0.00620118	0.0125459
ENSG00000037897	METTL1	129.88	86.9	-1.49	0.000112886	0.0011826
ENSG00000066629	EML1	20.77	13.95	-1.49	0.0054567	0.0115028
ENSG00000092820	EZR	298.71	200.23	-1.49	3.88169e-05	0.000797746
ENSG00000103064	SLC7A6	48.19	32.35	-1.49	0.0121063	0.0204999
ENSG00000105339	DENND3	48.16	32.35	-1.49	0.00279579	0.00720657
ENSG00000116641	DOCK7	24.44	16.37	-1.49	0.00176911	0.00537808
ENSG00000116679	IVNS1ABP	315.91	211.67	-1.49	7.1738e-06	0.000495667
ENSG00000122515	ZMIZ2	37.23	24.91	-1.49	0.0256787	0.0369044
ENSG00000135821	GLUL	201.09	135.36	-1.49	0.000448081	0.00241104
ENSG00000160193	WDR4	34.41	23.16	-1.49	0.000183347	0.00152407
ENSG00000166348	USP54	18.75	12.55	-1.49	0.0170377	0.026796
ENSG00000168282	MGAT2	37.04	24.88	-1.49	0.000229562	0.00171275
ENSG00000170473	WIBG	32.52	21.79	-1.49	0.00710615	0.0137842
ENSG00000171824	EXOSC10	128.04	86.07	-1.49	0.00010047	0.00111942
ENSG00000178761	FAM219B	47.68	31.99	-1.49	0.000701243	0.00307732
ENSG00000196498	NCOR2	114.9	76.9	-1.49	0.0102898	0.0180381
ENSG00000242114	MTFP1	71.83	48.33	-1.49	0.00109098	0.00395649
ENSG00000004975	DVL2	63.48	42.8	-1.48	0.00297247	0.0075085
ENSG00000020181	ADGRA2	44.43	29.93	-1.48	0.0260789	0.0373655
ENSG00000061337	LZTS1	15.9	10.75	-1.48	0.000341485	0.00211181
ENSG00000065268	WDR18	59.31	40.08	-1.48	0.0328077	0.0448092
ENSG00000071127	WDR1	969.68	656.96	-1.48	0.00155712	0.00492832
ENSG00000091136	LAMB1	382.34	258.77	-1.48	0.00635438	0.0127352
ENSG00000105186	ANKRD27	18.45	12.49	-1.48	0.00611323	0.012442
ENSG00000116260	QSOX1	140.21	94.53	-1.48	0.00117326	0.0041229
ENSG00000118507	AKAP7	43.5	29.46	-1.48	0.000386266	0.0022485
ENSG00000125851	PCSK2	283.62	191.17	-1.48	5.82326e-06	0.000465458
ENSG00000126062	TMEM115	36.09	24.35	-1.48	0.000571335	0.00273936
ENSG00000131779	PEX11B	22.25	15	-1.48	0.0181771	0.0281609
ENSG00000133030	MPRIP	211.95	143.36	-1.48	0.0117128	0.0199385
ENSG00000140632	GLYR1	107.05	72.4	-1.48	0.000379057	0.00221921
ENSG00000143258	USP21	37.77	25.58	-1.48	0.000272524	0.00186499
ENSG00000150593	PDCD4	47.77	32.38	-1.48	0.00283825	0.00728446
ENSG00000154358	OBSCN	22.99	15.54	-1.48	0.00204592	0.00589311
ENSG00000155463	OXA1L	64.03	43.3	-1.48	9.85627e-05	0.00111051
ENSG00000167840	ZNF232	19.74	13.38	-1.48	0.00574279	0.0118979
ENSG00000167969	ECI1	58.37	39.48	-1.48	0.00562033	0.0117196
ENSG00000197798	FAM118B	26.41	17.83	-1.48	0.000517612	0.00260426
ENSG00000264112	RP11-159D12.2	21.78	14.67	-1.48	0.00192912	0.00564706
ENSG00000071242	RPS6KA2	18.3	12.48	-1.47	0.00309047	0.00771419
ENSG00000077684	JADE1	19.21	13.07	-1.47	0.000210032	0.00162961
ENSG00000102030	NAA10	79.88	54.39	-1.47	0.000826224	0.00336541
ENSG00000103274	NUBP1	25.28	17.14	-1.47	0.0141896	0.0231251
ENSG00000137831	UACA	22.43	15.21	-1.47	0.012295	0.0207219
ENSG00000138080	EMILIN1	20.81	14.13	-1.47	0.0261482	0.0374318
ENSG00000139926	FRMD6	21.8	14.8	-1.47	0.0123953	0.0208565
ENSG00000141556	TBCD	50.08	34.14	-1.47	0.00477209	0.0104307
ENSG00000143093	STRIP1	35.04	23.91	-1.47	0.0021004	0.00598241
ENSG00000146112	PPP1R18	35.67	24.2	-1.47	0.00827549	0.0153406
ENSG00000147526	TACC1	50.74	34.63	-1.47	0.0113393	0.0194871
ENSG00000158796	DEDD	59.85	40.69	-1.47	0.00127827	0.00434229
ENSG00000160271	RALGDS	64.33	43.63	-1.47	0.0130987	0.0217175
ENSG00000162909	CAPN2	188.92	128.58	-1.47	5.36456e-06	0.000465458
ENSG00000166860	ZBTB39	16.98	11.57	-1.47	0.000172808	0.00146434
ENSG00000167695	FAM57A	46.45	31.56	-1.47	0.00634253	0.0127267
ENSG00000172269	DPAGT1	169.68	115.63	-1.47	0.000652138	0.00295102
ENSG00000175866	BAIAP2	99.13	67.21	-1.47	0.000160919	0.00141451
ENSG00000176953	NFATC2IP	43.03	29.24	-1.47	0.0180298	0.0279823
ENSG00000180917	CMTR2	16.77	11.4	-1.47	0.000913695	0.00356732
ENSG00000183864	TOB2	37.3	25.3	-1.47	0.00291859	0.00742843
ENSG00000184967	NOC4L	20.18	13.74	-1.47	0.000115786	0.00120065
ENSG00000187240	DYNC2H1	16.41	11.16	-1.47	0.0123668	0.0208143
ENSG00000198040	ZNF84	33.07	22.56	-1.47	0.00213861	0.00604065
ENSG00000204410	MSH5	30.38	20.67	-1.47	0.0012387	0.00426949
ENSG00000215039	CD27-AS1	36.17	24.65	-1.47	0.0041668	0.00950149
ENSG00000243279	PRAF2	48.07	32.63	-1.47	0.00625233	0.0125907
ENSG00000255730	CTC-435M10.3	24.69	16.79	-1.47	0.000845943	0.00340659
ENSG00000074054	CLASP1	26.3	18.01	-1.46	0.00182435	0.0054697
ENSG00000100650	SRSF5	649.03	445.11	-1.46	3.34869e-05	0.000753247
ENSG00000100813	ACIN1	296.28	203.55	-1.46	0.00207173	0.00594227
ENSG00000102858	MGRN1	19.08	13.03	-1.46	0.00571581	0.01185
ENSG00000104635	SLC39A14	31.7	21.64	-1.46	0.000703216	0.00307745
ENSG00000109756	RAPGEF2	95.97	65.78	-1.46	0.00709547	0.0137722
ENSG00000116754	SRSF11	312.51	214.72	-1.46	0.000258751	0.00182284
ENSG00000129250	KIF1C	29.74	20.4	-1.46	0.023916	0.0347797
ENSG00000132128	LRRC41	92.91	63.63	-1.46	6.79063e-05	0.00095754
ENSG00000135245	HILPDA	22.61	15.51	-1.46	0.00363016	0.00858165
ENSG00000141002	TCF25	149.67	102.17	-1.46	0.000829543	0.00337219
ENSG00000143797	MBOAT2	72.64	49.85	-1.46	9.72944e-05	0.0011028
ENSG00000144644	GADL1	17.96	12.32	-1.46	0.00164182	0.00510918
ENSG00000160305	DIP2A	18.54	12.66	-1.46	0.00261985	0.00689684
ENSG00000160917	CPSF4	57.57	39.3	-1.46	0.000187843	0.00153874
ENSG00000161091	MFSD12	114.64	78.68	-1.46	0.020093	0.0304279
ENSG00000163516	ANKZF1	24.35	16.63	-1.46	0.00251486	0.00669244
ENSG00000165801	ARHGEF40	94.77	65.07	-1.46	0.00120746	0.00419014
ENSG00000170906	NDUFA3	75.25	51.4	-1.46	0.00294927	0.0074686
ENSG00000172081	MOB3A	25.89	17.75	-1.46	0.0076226	0.014519
ENSG00000175970	UNC119B	27.98	19.16	-1.46	0.00062339	0.00288713
ENSG00000176624	MEX3C	41.57	28.45	-1.46	0.0168822	0.0266061
ENSG00000178904	DPY19L3	24.71	16.98	-1.46	0.00724967	0.0140005
ENSG00000180447	GAS1	46.5	31.92	-1.46	0.00480182	0.0104733
ENSG00000185722	ANKFY1	37.37	25.64	-1.46	0.00107824	0.00392193
ENSG00000204392	LSM2	41.68	28.5	-1.46	0.00156141	0.00493823
ENSG00000239857	GET4	44.36	30.38	-1.46	0.0123443	0.0207878
ENSG00000041988	THAP3	19.86	13.74	-1.45	0.00163063	0.00508785
ENSG00000100596	SPTLC2	20.92	14.47	-1.45	0.0130824	0.0217033
ENSG00000112146	FBXO9	52.67	36.27	-1.45	0.00496552	0.0107195
ENSG00000113119	TMCO6	19.01	13.13	-1.45	0.00148479	0.00477601
ENSG00000119688	ABCD4	50.48	34.82	-1.45	0.0039832	0.00921681
ENSG00000135404	CD63	840.81	578.66	-1.45	5.39979e-05	0.000890456
ENSG00000136925	TSTD2	29.57	20.33	-1.45	0.00243404	0.00656301
ENSG00000139613	SMARCC2	77.2	53.12	-1.45	0.00130745	0.00440651
ENSG00000147138	GPR174	57.9	39.88	-1.45	0.00122238	0.00422756
ENSG00000149480	MTA2	194.66	134.31	-1.45	0.00053795	0.00265418
ENSG00000173846	PLK3	31.54	21.7	-1.45	0.00281462	0.00723522
ENSG00000175029	CTBP2	39.85	27.44	-1.45	0.000691988	0.00305453
ENSG00000198888	MT-ND1	13416.4	9280.7	-1.45	0.00074988	0.00319705
ENSG00000206341	HLA-H	26.56	18.34	-1.45	0.00401793	0.00926913
ENSG00000224217	RP11-232D9.1	26.47	18.25	-1.45	0.000558476	0.00270742
ENSG00000261236	BOP1	145.62	100.28	-1.45	0.000253816	0.00180774
ENSG00000020256	ZFP64	18.1	12.53	-1.44	0.0114641	0.0196409
ENSG00000064547	LPAR2	18.3	12.72	-1.44	0.0187256	0.0288354
ENSG00000066117	SMARCD1	177.29	123.31	-1.44	0.000601002	0.00282623
ENSG00000073921	PICALM	306.54	212.9	-1.44	0.000143587	0.001331
ENSG00000101439	CST3	89.17	61.94	-1.44	0.00197952	0.00576153
ENSG00000104980	TIMM44	85.58	59.52	-1.44	3.81048e-05	0.000797746
ENSG00000107262	BAG1	39.78	27.68	-1.44	0.000793645	0.00329621
ENSG00000111275	ALDH2	76.42	53.09	-1.44	0.000494	0.00254831
ENSG00000117385	P3H1	72.29	50.2	-1.44	0.00296713	0.0074981
ENSG00000118260	CREB1	39.74	27.51	-1.44	0.00298305	0.00752899
ENSG00000128159	TUBGCP6	17.33	12.02	-1.44	0.000845858	0.00340659
ENSG00000128191	DGCR8	81.35	56.49	-1.44	0.000714417	0.00309986
ENSG00000130717	UCK1	39.6	27.41	-1.44	0.00463063	0.0102164
ENSG00000137834	SMAD6	38.37	26.68	-1.44	0.00201965	0.00584218
ENSG00000148362	C9orf142	46.31	32.26	-1.44	0.000763705	0.00322042
ENSG00000160285	LSS	89.16	61.82	-1.44	0.00124054	0.00427183
ENSG00000166224	SGPL1	27.39	18.98	-1.44	0.0058073	0.0119912
ENSG00000167862	ICT1	23.98	16.69	-1.44	0.012358	0.0208052
ENSG00000169375	SIN3A	20.39	14.16	-1.44	0.00409141	0.009375
ENSG00000177225	PDDC1	114.01	78.95	-1.44	0.00113068	0.00402467
ENSG00000179222	MAGED1	432.9	300.08	-1.44	0.00140888	0.00462124
ENSG00000186815	TPCN1	19.87	13.78	-1.44	0.00103667	0.00382529
ENSG00000197905	TEAD4	18.45	12.82	-1.44	0.00385867	0.00900357
ENSG00000204351	SKIV2L	44.2	30.75	-1.44	4.93452e-05	0.000857652
ENSG00000224012	RP11-756G12.1	30.38	21.11	-1.44	0.0114377	0.0196121
ENSG00000225138	CTD-2228K2.7	20.47	14.25	-1.44	0.0125498	0.021045
ENSG00000007376	RPUSD1	33.46	23.47	-1.43	0.0171565	0.0269413
ENSG00000054938	CHRDL2	21.33	14.87	-1.43	0.0115888	0.0197879
ENSG00000066084	DIP2B	24.74	17.3	-1.43	0.00610199	0.0124316
ENSG00000076242	MLH1	40.68	28.35	-1.43	0.0126815	0.0211924
ENSG00000093010	COMT	160.07	112.14	-1.43	0.0270347	0.0383844
ENSG00000100403	ZC3H7B	53.93	37.69	-1.43	0.00104194	0.00383781
ENSG00000102870	ZNF629	23.61	16.51	-1.43	0.000441573	0.00239711
ENSG00000104142	VPS18	18.47	12.9	-1.43	0.000270948	0.00186145
ENSG00000106628	POLD2	163.68	114.2	-1.43	0.000346775	0.00212795
ENSG00000113758	DBN1	162.93	113.7	-1.43	0.0102622	0.0180074
ENSG00000114857	NKTR	24.77	17.33	-1.43	0.00360529	0.00853936
ENSG00000131981	LGALS3	47.31	33	-1.43	0.000170267	0.00145526
ENSG00000132153	DHX30	48.25	33.72	-1.43	0.00045659	0.00243541
ENSG00000133704	IPO8	26.31	18.37	-1.43	0.00392346	0.00911304
ENSG00000136877	FPGS	40.85	28.63	-1.43	7.21757e-05	0.00098951
ENSG00000138073	PREB	55.88	39.03	-1.43	0.000966401	0.00367251
ENSG00000139044	B4GALNT3	18.8	13.18	-1.43	0.0124824	0.0209596
ENSG00000141279	NPEPPS	34.81	24.29	-1.43	0.00522037	0.0111672
ENSG00000142039	CCDC97	20.87	14.63	-1.43	0.00153769	0.00489444
ENSG00000147133	TAF1	22.32	15.64	-1.43	0.0357413	0.0481521
ENSG00000148331	ASB6	52.59	36.81	-1.43	0.00152791	0.00488133
ENSG00000151498	ACAD8	38	26.6	-1.43	2.58653e-05	0.000689329
ENSG00000159267	HLCS	29.61	20.75	-1.43	1.70662e-06	0.00045396
ENSG00000166173	LARP6	72.83	51.01	-1.43	0.000466809	0.0024684
ENSG00000168397	ATG4B	112.78	79.03	-1.43	0.0026317	0.00691331
ENSG00000172732	MUS81	64.44	45.01	-1.43	0.0018028	0.00542498
ENSG00000177951	BET1L	33.52	23.5	-1.43	0.00624957	0.0125907
ENSG00000179611	DGKZP1	36.76	25.63	-1.43	0.00179662	0.00541731
ENSG00000224870	RP4-758J18.2	25.38	17.78	-1.43	0.00185934	0.00553818
ENSG00000067369	TP53BP1	61.04	43.06	-1.42	0.011988	0.0203178
ENSG00000077454	LRCH4	31.2	22.03	-1.42	0.00308127	0.00769438
ENSG00000099949	LZTR1	50.69	35.79	-1.42	0.000802049	0.00330656
ENSG00000107829	FBXW4	20.91	14.72	-1.42	0.00980012	0.0173739
ENSG00000111731	C2CD5	24.42	17.25	-1.42	0.00312165	0.00776984
ENSG00000111843	TMEM14C	31.71	22.32	-1.42	0.000419704	0.00234122
ENSG00000116062	MSH6	70.68	49.71	-1.42	0.000886029	0.00349748
ENSG00000116266	STXBP3	17.32	12.22	-1.42	0.00404553	0.00930822
ENSG00000118162	KPTN	30.32	21.31	-1.42	0.0081074	0.0151315
ENSG00000124160	NCOA5	85	59.86	-1.42	0.000438677	0.00239385
ENSG00000130299	GTPBP3	21.79	15.32	-1.42	0.0186115	0.0286886
ENSG00000130508	PXDN	259.85	182.68	-1.42	0.000630029	0.00289697
ENSG00000133818	RRAS2	34.47	24.26	-1.42	0.0220662	0.0327832
ENSG00000133858	ZFC3H1	119.96	84.38	-1.42	0.00493081	0.0106596
ENSG00000139514	SLC7A1	102.24	72.12	-1.42	0.000497744	0.00255663
ENSG00000144354	CDCA7	30.94	21.81	-1.42	0.000633567	0.00290785
ENSG00000157593	SLC35B2	77.93	54.91	-1.42	0.00198466	0.00577098
ENSG00000183258	DDX41	64.97	45.79	-1.42	0.0128665	0.0214255
ENSG00000214765	SEPT7P2	18.83	13.22	-1.42	0.00374288	0.00879037
ENSG00000240184	PCDHGC3	153.41	107.76	-1.42	0.000237052	0.00173895
ENSG00000259032	ENSAP2	137.87	97.01	-1.42	0.00194164	0.00567556
ENSG00000020577	SAMD4A	54.97	38.88	-1.41	0.00157594	0.00497247
ENSG00000042445	RETSAT	26.6	18.81	-1.41	0.00662675	0.0131418
ENSG00000070718	AP3M2	21.45	15.17	-1.41	0.0219059	0.0326163
ENSG00000091140	DLD	71.73	51.03	-1.41	0.0026851	0.00699311
ENSG00000100479	POLE2	17.82	12.61	-1.41	0.0148807	0.0239705
ENSG00000104522	TSTA3	193.51	136.76	-1.41	0.000905193	0.00354572
ENSG00000111012	CYP27B1	20.43	14.46	-1.41	0.0108754	0.0188969
ENSG00000115486	GGCX	71.1	50.49	-1.41	0.0012057	0.00418837
ENSG00000116809	ZBTB17	58.61	41.64	-1.41	0.00569813	0.0118254
ENSG00000132205	EMILIN2	42.09	29.81	-1.41	9.17194e-05	0.00107498
ENSG00000132688	NES	20.02	14.16	-1.41	0.000638685	0.00292695
ENSG00000136718	IMP4	108.84	77.24	-1.41	0.000155273	0.00138478
ENSG00000139636	LMBR1L	34.41	24.45	-1.41	0.0113037	0.0194367
ENSG00000143889	HNRNPLL	41.98	29.83	-1.41	0.000430391	0.00237219
ENSG00000148396	SEC16A	47.71	33.72	-1.41	0.00227091	0.00627243
ENSG00000169641	LUZP1	26.6	18.89	-1.41	0.000169827	0.00145526
ENSG00000171163	ZNF692	55.24	39.17	-1.41	0.0196144	0.0299254
ENSG00000171453	POLR1C	86.63	61.31	-1.41	0.000118419	0.00121355
ENSG00000175221	MED16	44.62	31.73	-1.41	0.0106102	0.0185051
ENSG00000175573	C11orf68	49.45	35.13	-1.41	0.0018036	0.00542498
ENSG00000177565	TBL1XR1	72.04	51.06	-1.41	0.000560298	0.00271195
ENSG00000177731	FLII	140.19	99.62	-1.41	0.00334405	0.00812507
ENSG00000178104	PDE4DIP	30.52	21.63	-1.41	0.030017	0.0417848
ENSG00000181191	PJA1	60.69	43	-1.41	0.00165696	0.0051382
ENSG00000187838	TMEM256-PLSCR3	21.11	15	-1.41	0.00892288	0.0161643
ENSG00000203875	SNHG5	211.15	149.33	-1.41	0.00195797	0.00571511
ENSG00000203879	GDI1	160.91	114.23	-1.41	0.00155271	0.0049169
ENSG00000205213	LGR4	45.21	32.09	-1.41	0.000419303	0.00234122
ENSG00000213780	GTF2H4	28.22	19.97	-1.41	2.0355e-05	0.000625064
ENSG00000235554	AC005822.1	58.79	41.78	-1.41	0.00748766	0.0143289
ENSG00000276023	DUSP14	23.14	16.44	-1.41	0.00177997	0.00539368
ENSG00000008130	NADK	77.19	54.94	-1.4	0.0114717	0.0196429
ENSG00000023191	RNH1	130.96	93.68	-1.4	0.0142013	0.023132
ENSG00000075624	ACTB	6011.88	4306.95	-1.4	0.000315898	0.00201739
ENSG00000077942	FBLN1	153.75	109.71	-1.4	0.00183868	0.00549002
ENSG00000089248	ERP29	132.59	94.89	-1.4	0.00747934	0.0143219
ENSG00000100722	ZC3H14	64.01	45.62	-1.4	0.00207792	0.00594718
ENSG00000100949	RABGGTA	34.51	24.6	-1.4	0.0195347	0.0298341
ENSG00000105880	DLX5	174.05	124.41	-1.4	0.00212699	0.00602391
ENSG00000112282	MED23	41.37	29.47	-1.4	0.000252312	0.00179912
ENSG00000113621	TXNDC15	44.93	32.1	-1.4	0.0102744	0.0180162
ENSG00000113721	PDGFRB	47.23	33.73	-1.4	0.00211714	0.00600646
ENSG00000132254	ARFIP2	94.47	67.31	-1.4	0.000115002	0.00119657
ENSG00000133142	TCEAL4	57.6	41.15	-1.4	0.00232507	0.00637025
ENSG00000133789	SWAP70	17.62	12.62	-1.4	0.00699469	0.0136198
ENSG00000134900	TPP2	26.69	19.03	-1.4	0.0114992	0.0196789
ENSG00000135919	SERPINE2	1180.68	845.35	-1.4	0.000522564	0.00261269
ENSG00000141084	RANBP10	21.21	15.18	-1.4	0.000861872	0.00344186
ENSG00000149577	SIDT2	44.96	32.09	-1.4	0.0153565	0.0245881
ENSG00000153560	UBP1	58.95	42.04	-1.4	0.0261586	0.0374318
ENSG00000157796	WDR19	33.74	24.05	-1.4	0.00198958	0.00577704
ENSG00000160948	VPS28	212.24	152.04	-1.4	0.000768806	0.00322603
ENSG00000162650	ATXN7L2	26.76	19.16	-1.4	0.000877677	0.00348225
ENSG00000163950	SLBP	87.78	62.49	-1.4	0.000313339	0.00200524
ENSG00000164880	INTS1	63.18	45.15	-1.4	0.000934387	0.0036085
ENSG00000171552	BCL2L1	75.42	54.04	-1.4	0.00131521	0.00442844
ENSG00000171793	CTPS1	144.25	103.01	-1.4	0.000967084	0.00367264
ENSG00000172273	HINFP	32.94	23.6	-1.4	0.017749	0.0276941
ENSG00000172375	C2CD2L	22.11	15.76	-1.4	0.0101963	0.0179205
ENSG00000174652	ZNF266	42.35	30.19	-1.4	0.000470957	0.00248818
ENSG00000176894	PXMP2	30.31	21.65	-1.4	0.00405152	0.009315
ENSG00000198898	CAPZA2	25.57	18.21	-1.4	0.00666862	0.0131962
ENSG00000204713	TRIM27	85.1	60.77	-1.4	0.00412555	0.00942499
ENSG00000225972	MTND1P23	1122.75	799.85	-1.4	0.0161652	0.0257081
ENSG00000013364	MVP	24.1	17.36	-1.39	0.0184457	0.0284904
ENSG00000043039	BARX2	41.45	29.89	-1.39	0.00187682	0.00557396
ENSG00000049449	RCN1	531.7	382.62	-1.39	0.000913565	0.00356732
ENSG00000100299	ARSA	27.64	19.94	-1.39	0.0116837	0.0199001
ENSG00000103266	STUB1	135.43	97.39	-1.39	0.00112958	0.00402467
ENSG00000110422	HIPK3	52.29	37.7	-1.39	0.000453927	0.00242543
ENSG00000115073	ACTR1B	53.47	38.42	-1.39	0.00153919	0.00489444
ENSG00000124459	ZNF45	22.22	15.93	-1.39	0.00847732	0.0155748
ENSG00000135845	PIGC	23.85	17.13	-1.39	0.00969164	0.017203
ENSG00000140443	IGF1R	60.05	43.29	-1.39	0.0178441	0.0277913
ENSG00000143486	EIF2D	37.23	26.87	-1.39	0.00530903	0.0112914
ENSG00000146828	SLC12A9	17.91	12.86	-1.39	0.000611261	0.00285691
ENSG00000151287	TEX30	47.18	33.91	-1.39	0.014542	0.0235552
ENSG00000160712	IL6R	20.39	14.68	-1.39	0.00621656	0.0125521
ENSG00000161203	AP2M1	558.74	400.68	-1.39	0.000187237	0.0015376
ENSG00000163975	MFI2	20.4	14.66	-1.39	0.00886993	0.0161066
ENSG00000169957	ZNF768	51.12	36.65	-1.39	0.00108225	0.00393418
ENSG00000196204	RNF216P1	22.66	16.35	-1.39	0.002369	0.00645592
ENSG00000227057	WDR46	176.85	126.9	-1.39	0.000448489	0.00241112
ENSG00000257621	PSMA3-AS1	75.11	53.98	-1.39	0.0110346	0.0191137
ENSG00000047644	WWC3	25.14	18.28	-1.38	0.00784041	0.0147636
ENSG00000072134	EPN2	37.82	27.34	-1.38	0.0022874	0.00630625
ENSG00000082805	ERC1	24.51	17.76	-1.38	0.00104503	0.00384454
ENSG00000091127	PUS7	60.27	43.63	-1.38	0.0367373	0.0493001
ENSG00000099899	TRMT2A	67.39	48.73	-1.38	0.000358256	0.00215726
ENSG00000106348	IMPDH1	66.99	48.54	-1.38	0.00323481	0.00796711
ENSG00000112983	BRD8	98.11	71.22	-1.38	0.00340943	0.00822623
ENSG00000114993	RTKN	19.16	13.93	-1.38	0.0219003	0.0326159
ENSG00000119333	WDR34	53.6	38.86	-1.38	0.0105779	0.0184585
ENSG00000124145	SDC4	53.93	39.17	-1.38	0.0025077	0.00667629
ENSG00000124193	SRSF6	319.04	230.76	-1.38	1.36729e-05	0.000569241
ENSG00000131788	PIAS3	20.58	14.91	-1.38	0.000838956	0.00339916
ENSG00000132361	CLUH	200.3	145.58	-1.38	0.0263503	0.0376046
ENSG00000146833	TRIM4	28.79	20.82	-1.38	0.00419618	0.00952588
ENSG00000167302	ENTHD2	37.87	27.42	-1.38	0.0211627	0.0317246
ENSG00000172890	NADSYN1	42.85	31.02	-1.38	0.00159092	0.005004
ENSG00000178028	DMAP1	37.15	26.83	-1.38	0.000177742	0.00148875
ENSG00000180198	RCC1	43.06	31.29	-1.38	0.00101834	0.00378047
ENSG00000181195	PENK	103.76	75.45	-1.38	0.00246423	0.00660078
ENSG00000182473	EXOC7	55.25	40.12	-1.38	0.00059731	0.00281536
ENSG00000184634	MED12	22.33	16.23	-1.38	0.00846462	0.0155609
ENSG00000185420	SMYD3	44.51	32.28	-1.38	0.000195472	0.0015793
ENSG00000214135	AC024560.3	25.62	18.63	-1.38	0.00242233	0.00654297
ENSG00000234616	JRK	34.92	25.22	-1.38	0.014745	0.023812
ENSG00000241404	EGFL8	19.99	14.46	-1.38	0.00740356	0.0142258
ENSG00000262919	FAM58A	23.83	17.33	-1.38	0.0252164	0.0363168
ENSG00000037637	FBXO42	22.44	16.41	-1.37	0.0094197	0.0168513
ENSG00000051596	THOC3	30.92	22.64	-1.37	0.00513234	0.0110136
ENSG00000061987	MON2	28.39	20.68	-1.37	0.00342489	0.00824291
ENSG00000067445	TRO	19.47	14.17	-1.37	0.000778121	0.00325619
ENSG00000080819	CPOX	19.23	14.03	-1.37	0.000141952	0.00132577
ENSG00000092445	TYRO3	21.79	15.86	-1.37	0.0178818	0.027809
ENSG00000100461	RBM23	143.7	104.94	-1.37	0.00249766	0.00666117
ENSG00000102908	NFAT5	19.73	14.43	-1.37	0.00463345	0.010219
ENSG00000132768	DPH2	87.98	64.18	-1.37	2.44708e-05	0.00067385
ENSG00000133624	ZNF767P	25.04	18.27	-1.37	0.0184273	0.0284692
ENSG00000133884	DPF2	101.39	74.09	-1.37	0.000828603	0.00337114
ENSG00000137133	HINT2	55.5	40.47	-1.37	0.0101664	0.0178781
ENSG00000137817	PARP6	96.62	70.7	-1.37	0.0222627	0.0329766
ENSG00000144036	EXOC6B	286.13	208.42	-1.37	0.00098381	0.00370308
ENSG00000148337	CIZ1	112.46	82.12	-1.37	0.00860584	0.0157589
ENSG00000153066	TXNDC11	29.66	21.66	-1.37	0.0111615	0.019266
ENSG00000162300	ZFPL1	62.1	45.4	-1.37	0.0111663	0.019266
ENSG00000168671	UGT3A2	614.1	448.81	-1.37	0.0140195	0.022889
ENSG00000171469	ZNF561	38.58	28.2	-1.37	0.000648241	0.00294613
ENSG00000171951	SCG2	142.41	104.27	-1.37	0.00673564	0.0132845
ENSG00000173145	NOC3L	37.38	27.36	-1.37	0.00062696	0.00289272
ENSG00000175115	PACS1	87.45	63.66	-1.37	0.0182332	0.0282264
ENSG00000176022	B3GALT6	54.82	39.98	-1.37	0.000677705	0.00301104
ENSG00000197728	RPS26	18.53	13.51	-1.37	0.00832418	0.0154037
ENSG00000197958	RPL12	303.26	221.35	-1.37	0.00227194	0.00627243
ENSG00000215900	SEPW1P	23.85	17.38	-1.37	0.0122511	0.0206707
ENSG00000255513	AC005363.9	27.06	19.7	-1.37	0.00616333	0.0124983
ENSG00000013573	DDX11	52.94	38.99	-1.36	0.00169404	0.00522651
ENSG00000059378	PARP12	36.85	27.1	-1.36	0.00474345	0.0103867
ENSG00000064490	RFXANK	58.85	43.22	-1.36	0.00101214	0.00376201
ENSG00000092758	COL9A3	59.92	44.2	-1.36	0.0125759	0.0210734
ENSG00000099331	MYO9B	52.26	38.38	-1.36	0.00300344	0.00756485
ENSG00000102606	ARHGEF7	28.51	20.99	-1.36	0.000863704	0.00344693
ENSG00000103549	RNF40	99.42	73.09	-1.36	0.00183575	0.00548395
ENSG00000109065	NAT9	77.79	57.09	-1.36	0.000493522	0.00254799
ENSG00000117616	RSRP1	131.67	96.85	-1.36	0.0111666	0.019266
ENSG00000125454	SLC25A19	22.24	16.32	-1.36	0.00928438	0.0166536
ENSG00000133134	BEX2	90.12	66.42	-1.36	7.45061e-05	0.000996367
ENSG00000136295	TTYH3	103.79	76.35	-1.36	0.019041	0.0292181
ENSG00000149930	TAOK2	29.08	21.45	-1.36	0.00767764	0.0145875
ENSG00000152503	TRIM36	44.4	32.71	-1.36	0.00385723	0.00900357
ENSG00000155363	MOV10	70.44	51.88	-1.36	0.00292471	0.00744006
ENSG00000156469	MTERF3	34.1	25.12	-1.36	0.00409759	0.00938212
ENSG00000157881	PANK4	36.31	26.77	-1.36	0.00434184	0.00974445
ENSG00000162384	C1orf123	62.46	46.09	-1.36	0.00704938	0.0137089
ENSG00000163389	POGLUT1	22.71	16.74	-1.36	0.00513788	0.0110216
ENSG00000166562	SEC11C	258.68	190.88	-1.36	0.00348424	0.00833003
ENSG00000169926	KLF13	43.61	32.11	-1.36	0.0198721	0.0301559
ENSG00000176142	TMEM39A	83.09	61.21	-1.36	0.00235015	0.00642171
ENSG00000185917	SETD4	25.72	18.88	-1.36	0.0143234	0.023275
ENSG00000188976	NOC2L	113.22	83.15	-1.36	0.00040089	0.00229221
ENSG00000198755	RPL10A	514.6	377.17	-1.36	0.00111937	0.00402288
ENSG00000213930	GALT	22.64	16.62	-1.36	0.00110636	0.00399098
ENSG00000002834	LASP1	34.1	25.28	-1.35	0.00422861	0.00958172
ENSG00000028310	BRD9	60.23	44.49	-1.35	0.00224899	0.00623722
ENSG00000054793	ATP9A	52.72	39.08	-1.35	6.77627e-05	0.00095754
ENSG00000060971	ACAA1	20.65	15.3	-1.35	0.00754357	0.0143882
ENSG00000090621	PABPC4	352.08	260.88	-1.35	0.00380241	0.00890968
ENSG00000101361	NOP56	975.34	724.6	-1.35	6.05613e-05	0.000923975
ENSG00000106069	CHN2	49.58	36.83	-1.35	0.0038441	0.00898326
ENSG00000134285	FKBP11	66.73	49.49	-1.35	0.0126697	0.0211843
ENSG00000140688	C16orf58	96.6	71.82	-1.35	0.00652179	0.0129757
ENSG00000143222	UFC1	45.45	33.57	-1.35	0.00790673	0.0148658
ENSG00000143442	POGZ	90.64	67.27	-1.35	0.00285882	0.0073181
ENSG00000155545	MIER3	26.57	19.73	-1.35	0.0145284	0.0235457
ENSG00000163660	CCNL1	347.72	258.11	-1.35	0.00104798	0.00385077
ENSG00000163812	ZDHHC3	114.69	84.68	-1.35	0.0096146	0.0171157
ENSG00000165688	PMPCA	78.81	58.23	-1.35	0.000268055	0.00185287
ENSG00000165699	TSC1	26.19	19.43	-1.35	0.0231954	0.0339809
ENSG00000173530	TNFRSF10D	72.65	53.71	-1.35	8.08808e-05	0.00102042
ENSG00000175455	CCDC14	66.12	48.83	-1.35	0.00963545	0.0171365
ENSG00000177030	DEAF1	37.93	28.04	-1.35	0.00190606	0.00561449
ENSG00000184916	JAG2	19.75	14.67	-1.35	0.0130494	0.0216711
ENSG00000185000	DGAT1	73.48	54.4	-1.35	0.00832529	0.0154037
ENSG00000189223	PAX8-AS1	30.81	22.78	-1.35	0.021033	0.0315779
ENSG00000197448	GSTK1	45.02	33.28	-1.35	0.000125084	0.00124636
ENSG00000197744	PTMAP2	392.28	290.4	-1.35	0.00653196	0.0129917
ENSG00000198646	NCOA6	25.35	18.74	-1.35	0.032404	0.0443904
ENSG00000232573	RPL3P4	1230.89	908.81	-1.35	0.00154987	0.00491302
ENSG00000233016	SNHG7	154.64	114.39	-1.35	0.000412928	0.00233053
ENSG00000007202	KIAA0100	100.64	75.17	-1.34	0.0011021	0.00397795
ENSG00000044574	HSPA5	884.69	662.51	-1.34	0.0100064	0.0176781
ENSG00000065526	SPEN	49.95	37.3	-1.34	0.0183764	0.0284193
ENSG00000073792	IGF2BP2	100.44	75.11	-1.34	0.00559975	0.0116846
ENSG00000075420	FNDC3B	25	18.65	-1.34	0.00145881	0.00472722
ENSG00000100316	RPL3	1346.47	1004.92	-1.34	0.00906809	0.016375
ENSG00000115694	STK25	240.25	179.12	-1.34	0.000608431	0.00285022
ENSG00000120798	NR2C1	50.29	37.61	-1.34	0.0287897	0.0403703
ENSG00000127324	TSPAN8	84.62	62.99	-1.34	0.00769681	0.0146103
ENSG00000127884	ECHS1	70.34	52.46	-1.34	0.00254983	0.00675027
ENSG00000128567	PODXL	70.7	52.86	-1.34	0.0127182	0.0212363
ENSG00000130560	UBAC1	50.67	37.94	-1.34	0.0122251	0.0206497
ENSG00000130713	EXOSC2	80.3	59.9	-1.34	0.0202435	0.0306105
ENSG00000132323	ILKAP	68.08	50.98	-1.34	0.00211371	0.00600646
ENSG00000135720	DYNC1LI2	224.89	167.77	-1.34	0.00365297	0.0086166
ENSG00000140455	USP3	21.49	16	-1.34	0.00488479	0.0105901
ENSG00000150672	DLG2	251.16	186.8	-1.34	0.0119988	0.0203291
ENSG00000161204	ABCF3	61.2	45.81	-1.34	0.00048647	0.00252865
ENSG00000168806	LCMT2	28.55	21.34	-1.34	0.0038707	0.0090213
ENSG00000169062	UPF3A	21.88	16.38	-1.34	0.00700111	0.0136237
ENSG00000169439	SDC2	206.33	153.67	-1.34	0.000151404	0.00137025
ENSG00000173209	AHSA2	83.2	61.94	-1.34	0.00500312	0.0107816
ENSG00000174238	PITPNA	88.6	66.04	-1.34	0.0243954	0.0353592
ENSG00000187742	SECISBP2	60.02	44.93	-1.34	0.000584236	0.00277548
ENSG00000198786	MT-ND5	3228.18	2402.27	-1.34	0.000666268	0.00297616
ENSG00000204256	BRD2	610.56	456.12	-1.34	6.02342e-06	0.000465458
ENSG00000214820	MPRIPP1	27.39	20.49	-1.34	0.0176117	0.027536
ENSG00000215895	RP11-334L9.1	26.99	20.13	-1.34	0.0122475	0.0206705
ENSG00000015171	ZMYND11	58.91	44.22	-1.33	0.00339926	0.00821354
ENSG00000066739	ATG2B	21.26	16.02	-1.33	0.00101193	0.00376201
ENSG00000068745	IP6K2	134.87	101.23	-1.33	0.000958085	0.00365207
ENSG00000071553	ATP6AP1	121.57	91.25	-1.33	0.00836586	0.015452
ENSG00000079134	THOC1	78.63	59.14	-1.33	0.000490335	0.00254011
ENSG00000090020	SLC9A1	32.77	24.64	-1.33	0.00230212	0.00632437
ENSG00000090372	STRN4	117.73	88.23	-1.33	0.00112131	0.00402288
ENSG00000095066	HOOK2	30.57	22.94	-1.33	0.0212658	0.0318493
ENSG00000100926	TM9SF1	102.29	76.91	-1.33	0.000375654	0.00220985
ENSG00000114767	RRP9	29.68	22.33	-1.33	0.00391869	0.0091054
ENSG00000116213	WRAP73	36.06	27.15	-1.33	0.00379385	0.00889985
ENSG00000116584	ARHGEF2	110.89	83.43	-1.33	0.00634876	0.012735
ENSG00000117318	ID3	363.31	272.77	-1.33	0.0183634	0.0284064
ENSG00000123213	NLN	27.64	20.74	-1.33	0.00343083	0.0082507
ENSG00000129691	ASH2L	28.89	21.79	-1.33	0.0113942	0.0195603
ENSG00000132017	DCAF15	48.88	36.73	-1.33	0.00372346	0.00875485
ENSG00000135108	FBXO21	29.75	22.38	-1.33	0.00335558	0.00814552
ENSG00000137574	TGS1	38.56	28.97	-1.33	0.00159503	0.00500945
ENSG00000141098	GFOD2	21.6	16.18	-1.33	0.000836234	0.00339488
ENSG00000141480	ARRB2	26.93	20.31	-1.33	0.0208875	0.0314057
ENSG00000148824	MTG1	40.67	30.52	-1.33	0.00743821	0.01427
ENSG00000153395	LPCAT1	98.43	73.74	-1.33	0.00277658	0.0071736
ENSG00000176248	ANAPC2	48.47	36.56	-1.33	0.0118389	0.0201291
ENSG00000198931	APRT	153.9	115.61	-1.33	0.000916965	0.00356926
ENSG00000198954	KIF1BP	32.14	24.09	-1.33	0.000373709	0.00220262
ENSG00000204304	PBX2	46.82	35.16	-1.33	0.0238861	0.0347771
ENSG00000206560	ANKRD28	26.09	19.68	-1.33	0.0151979	0.0244044
ENSG00000211776	TRAV2	53.99	40.61	-1.33	0.00328324	0.00803796
ENSG00000243927	MRPS6	86.09	64.51	-1.33	0.00592335	0.0121608
ENSG00000012983	MAP4K5	72.93	55.41	-1.32	0.00191799	0.00563335
ENSG00000100979	PLTP	167.42	126.38	-1.32	0.000401778	0.00229512
ENSG00000101940	WDR13	47.44	35.81	-1.32	0.00144768	0.00470111
ENSG00000102738	MRPS31	27.39	20.73	-1.32	0.0115382	0.019729
ENSG00000112773	FAM46A	42.84	32.4	-1.32	0.000106666	0.00114689
ENSG00000115677	HDLBP	628.5	476.84	-1.32	0.000303467	0.00197092
ENSG00000122359	ANXA11	131.55	99.43	-1.32	0.0160946	0.0256023
ENSG00000124177	CHD6	22.17	16.84	-1.32	0.00871857	0.0158845
ENSG00000129484	PARP2	40.91	31.02	-1.32	0.0297786	0.0415096
ENSG00000132424	PNISR	205.48	155.84	-1.32	3.54294e-05	0.000765635
ENSG00000140391	TSPAN3	265.2	200.68	-1.32	0.00191449	0.00563335
ENSG00000142627	EPHA2	119.26	90.3	-1.32	0.019848	0.030139
ENSG00000144583	2017-03-04	29.07	21.95	-1.32	0.00240191	0.00651659
ENSG00000148719	DNAJB12	40.87	31.01	-1.32	0.00295288	0.00747136
ENSG00000157191	NECAP2	31.39	23.82	-1.32	0.000763334	0.00322042
ENSG00000158805	ZNF276	51.76	39.08	-1.32	0.0355247	0.0479145
ENSG00000159840	ZYX	329.77	249.57	-1.32	0.00844977	0.0155429
ENSG00000164828	SUN1	228.14	172.78	-1.32	3.15406e-05	0.000743288
ENSG00000164889	SLC4A2	118.17	89.53	-1.32	0.00731652	0.0140807
ENSG00000168917	SLC35G2	70.76	53.71	-1.32	0.0135995	0.0223601
ENSG00000170049	KCNAB3	20.92	15.79	-1.32	0.000566228	0.0027277
ENSG00000170468	C14orf169	23.1	17.47	-1.32	0.0010075	0.00375368
ENSG00000171703	TCEA2	42.65	32.28	-1.32	0.000360407	0.00215726
ENSG00000174718	KIAA1551	27.72	21.04	-1.32	0.0234991	0.0343366
ENSG00000176915	ANKLE2	188.48	143.1	-1.32	0.00355829	0.00844438
ENSG00000181090	EHMT1	34.31	25.93	-1.32	0.0155073	0.0247776
ENSG00000181830	SLC35C1	24.92	18.88	-1.32	0.0216756	0.0323442
ENSG00000182208	MOB2	29.43	22.37	-1.32	0.00322339	0.0079519
ENSG00000204371	EHMT2	31.44	23.82	-1.32	0.00448618	0.00999503
ENSG00000204842	ATXN2	52.48	39.72	-1.32	0.0137539	0.0225637
ENSG00000228315	GUSBP11	22.26	16.87	-1.32	0.0217824	0.0324639
ENSG00000234127	TRIM26	22.62	17.19	-1.32	0.00298191	0.00752899
ENSG00000241343	RPL36A	49.4	37.31	-1.32	0.00423638	0.00959222
ENSG00000251022	THAP9-AS1	26.83	20.3	-1.32	0.00930632	0.0166772
ENSG00000255717	SNHG1	999.02	758.92	-1.32	0.000716645	0.00310732
ENSG00000081277	PKP1	610.27	464.73	-1.31	0.00608986	0.0124156
ENSG00000100239	PPP6R2	42.88	32.81	-1.31	0.0182211	0.0282148
ENSG00000101608	MYL12A	665.39	506.28	-1.31	0.00415535	0.00948245
ENSG00000102024	PLS3	139.54	106.77	-1.31	0.000241544	0.00175095
ENSG00000102317	RBM3	257.82	196.71	-1.31	0.00064552	0.00294538
ENSG00000103335	PIEZO1	197.86	150.64	-1.31	0.0257464	0.0369757
ENSG00000111361	EIF2B1	43.95	33.45	-1.31	0.00629565	0.0126409
ENSG00000111540	RAB5B	48.62	37.09	-1.31	0.0124989	0.0209789
ENSG00000116580	GON4L	33.62	25.57	-1.31	0.0145358	0.0235514
ENSG00000120158	RCL1	32.18	24.5	-1.31	0.00416899	0.0095029
ENSG00000122642	FKBP9	91.86	70.02	-1.31	0.00323309	0.00796711
ENSG00000127603	MACF1	162.69	124.24	-1.31	0.0159851	0.0254414
ENSG00000131446	MGAT1	34.63	26.44	-1.31	0.0039616	0.00918418
ENSG00000139842	CUL4A	74.37	56.64	-1.31	0.0162729	0.0258457
ENSG00000148840	PPRC1	110.27	84	-1.31	0.00293622	0.00745766
ENSG00000150401	DCUN1D2	30.03	22.93	-1.31	0.0257207	0.0369561
ENSG00000153187	HNRNPU	580.13	444.26	-1.31	0.0029026	0.00740229
ENSG00000160214	RRP1	51.36	39.12	-1.31	0.0280425	0.0394672
ENSG00000162664	ZNF326	28.56	21.75	-1.31	5.15846e-05	0.000881348
ENSG00000167113	COQ4	38.24	29.23	-1.31	0.000927436	0.00360037
ENSG00000168268	NT5DC2	108.79	82.89	-1.31	0.0078427	0.0147636
ENSG00000169288	MRPL1	23.32	17.77	-1.31	0.0204512	0.0308621
ENSG00000175130	MARCKSL1	193.84	148.21	-1.31	0.018658	0.0287531
ENSG00000175283	DOLK	42.43	32.3	-1.31	0.0187508	0.0288669
ENSG00000177830	CHID1	162.14	123.41	-1.31	0.0142196	0.0231432
ENSG00000187079	TEAD1	91.03	69.69	-1.31	0.00688266	0.0134832
ENSG00000204196	AC011737.2	257.99	196.81	-1.31	0.000768663	0.00322603
ENSG00000204427	ABHD16A	49.18	37.4	-1.31	0.0213331	0.0319343
ENSG00000213366	GSTM2	100.54	76.62	-1.31	0.00421907	0.00956369
ENSG00000229807	XIST	497.02	380.2	-1.31	0.0109837	0.0190364
ENSG00000230216	HSPB1P2	33.89	25.96	-1.31	0.0134648	0.0221624
ENSG00000233927	RPS28	43.79	33.51	-1.31	0.000886145	0.00349748
ENSG00000065000	AP3D1	102.48	78.62	-1.3	0.0315269	0.0434125
ENSG00000067829	IDH3G	47.78	36.66	-1.3	0.0081261	0.0151616
ENSG00000078596	ITM2A	2429.8	1874.29	-1.3	0.00421909	0.00956369
ENSG00000078808	SDF4	280.37	215.23	-1.3	4.64525e-05	0.000848804
ENSG00000080823	MOK	26.03	20.01	-1.3	0.00698264	0.013605
ENSG00000100056	DGCR14	22.35	17.19	-1.3	0.0203485	0.0307387
ENSG00000103051	COG4	59.66	45.96	-1.3	0.00191692	0.00563335
ENSG00000103512	NOMO1	97.56	75.02	-1.3	0.000762855	0.00322042
ENSG00000109971	HSPA8	6484.14	4977.98	-1.3	0.00205006	0.00590224
ENSG00000112658	SRF	51.05	39.41	-1.3	0.0288211	0.0403892
ENSG00000118007	STAG1	24.85	19.11	-1.3	0.00216944	0.00608063
ENSG00000119723	COQ6	23.63	18.14	-1.3	0.0362331	0.0487457
ENSG00000125733	TRIP10	25.53	19.66	-1.3	0.0205922	0.0310303
ENSG00000134152	KATNBL1	43.32	33.32	-1.3	0.00864456	0.015792
ENSG00000136811	ODF2	64.69	49.94	-1.3	0.00163164	0.00508785
ENSG00000141560	FN3KRP	29.77	22.82	-1.3	0.00417053	0.0095029
ENSG00000156976	EIF4A2	753.06	580.66	-1.3	5.65554e-05	0.000910542
ENSG00000163900	TMEM41A	50.35	38.8	-1.3	0.00107735	0.003921
ENSG00000167523	SPATA33	26.23	20.18	-1.3	0.0152215	0.0244167
ENSG00000170322	NFRKB	51.85	39.93	-1.3	0.000117954	0.00121081
ENSG00000173706	HEG1	153.48	118.01	-1.3	3.13517e-05	0.000743288
ENSG00000179051	RCC2	117.91	91.04	-1.3	0.000932116	0.0036085
ENSG00000180879	SSR4	140.33	107.98	-1.3	0.00717224	0.013886
ENSG00000184162	NR2C2AP	56.84	43.69	-1.3	0.00779024	0.0147146
ENSG00000196396	PTPN1	42.76	32.8	-1.3	0.000446425	0.00241104
ENSG00000205664	RP11-706O15.1	62.91	48.54	-1.3	0.0249704	0.0360305
ENSG00000223959	AFG3L1P	47.56	36.6	-1.3	0.00457238	0.0101244
ENSG00000247315	ZCCHC3	31.24	24	-1.3	0.0184024	0.0284452
ENSG00000253676	TAGLN2P1	68.79	53.1	-1.3	0.0105678	0.0184462
ENSG00000267519	CTD-3252C9.4	83.83	64.5	-1.3	0.000911729	0.00356419
ENSG00000002549	LAP3	31.18	24.15	-1.29	0.000610616	0.00285608
ENSG00000025796	SEC63	131.49	102.26	-1.29	0.0147472	0.023812
ENSG00000066455	GOLGA5	24.43	19	-1.29	0.00231469	0.0063503
ENSG00000082516	GEMIN5	24.17	18.68	-1.29	0.0183851	0.0284256
ENSG00000094631	HDAC6	58.39	45.15	-1.29	0.0136917	0.0224875
ENSG00000100413	POLR3H	69.91	54.05	-1.29	0.00559359	0.0116808
ENSG00000100982	PCIF1	26.68	20.7	-1.29	0.00327278	0.00801877
ENSG00000100991	TRPC4AP	37.12	28.78	-1.29	0.000838032	0.00339767
ENSG00000101751	POLI	25.13	19.51	-1.29	0.00119257	0.00416096
ENSG00000106211	HSPB1	339.47	263.69	-1.29	0.00914813	0.0164806
ENSG00000108312	UBTF	231.53	179.43	-1.29	1.62268e-05	0.000583931
ENSG00000108654	DDX5	2815.72	2188.24	-1.29	0.0106423	0.0185497
ENSG00000115524	SF3B1	504.63	391.83	-1.29	0.00669834	0.0132332
ENSG00000123066	MED13L	41.33	31.99	-1.29	0.00870315	0.0158684
ENSG00000126247	CAPNS1	345.66	268.05	-1.29	0.00668851	0.0132257
ENSG00000127054	CPSF3L	143.92	111.63	-1.29	0.0045446	0.0100812
ENSG00000134709	HOOK1	252.74	196.41	-1.29	0.022662	0.0334215
ENSG00000136279	DBNL	33.03	25.6	-1.29	0.0209198	0.0314311
ENSG00000137343	ATAT1	24.74	19.18	-1.29	0.0349922	0.047332
ENSG00000137656	BUD13	41.74	32.25	-1.29	0.00309967	0.00773085
ENSG00000140350	ANP32A	197.37	152.94	-1.29	0.000257607	0.00181781
ENSG00000141646	SMAD4	93.77	72.92	-1.29	0.0106289	0.0185317
ENSG00000146535	GNA12	32.37	25.14	-1.29	0.00299118	0.00753709
ENSG00000148498	PARD3	29.96	23.23	-1.29	0.000525084	0.00261966
ENSG00000151929	BAG3	47.62	36.82	-1.29	0.0155259	0.0248008
ENSG00000161542	PRPSAP1	66.76	51.79	-1.29	0.00120465	0.00418752
ENSG00000163608	C3orf17	89.68	69.49	-1.29	0.00100806	0.00375368
ENSG00000164535	DAGLB	23.22	18.03	-1.29	0.0277591	0.0391584
ENSG00000168615	ADAM9	188.06	146.16	-1.29	0.0038967	0.00905774
ENSG00000196923	PDLIM7	138.88	107.44	-1.29	0.0334075	0.0454193
ENSG00000198231	DDX42	211.21	163.47	-1.29	0.000365715	0.00217486
ENSG00000214706	IFRD2	118.84	91.78	-1.29	0.00358847	0.00850282
ENSG00000226360	RPL10AP6	138.47	107.66	-1.29	0.0197765	0.0300687
ENSG00000265241	RBM8A	171.94	133.47	-1.29	0.0127863	0.0213268
ENSG00000013441	CLK1	151.87	118.96	-1.28	0.0333665	0.0453738
ENSG00000014216	CAPN1	55.61	43.4	-1.28	0.00177979	0.00539368
ENSG00000059758	CDK17	54.19	42.18	-1.28	0.0223829	0.033117
ENSG00000077235	GTF3C1	91.79	71.9	-1.28	0.00609234	0.012416
ENSG00000078061	ARAF	55.97	43.61	-1.28	0.000305229	0.00197399
ENSG00000085733	CTTN	275.76	216.17	-1.28	0.00112677	0.00402467
ENSG00000103245	NARFL	27.61	21.51	-1.28	0.00209087	0.00596639
ENSG00000103550	KNOP1	43.08	33.78	-1.28	0.00786268	0.0147875
ENSG00000106397	PLOD3	188.72	147.72	-1.28	0.00109465	0.0039576
ENSG00000106404	CLDN15	30.28	23.68	-1.28	0.01163	0.0198416
ENSG00000106591	MRPL32	94.49	74.03	-1.28	0.00905659	0.0163653
ENSG00000110931	CAMKK2	26.53	20.74	-1.28	0.0240416	0.0349291
ENSG00000115207	GTF3C2	96.7	75.67	-1.28	0.00152442	0.00487681
ENSG00000119326	CTNNAL1	137	107.08	-1.28	0.000644948	0.00294538
ENSG00000119650	IFT43	24.67	19.25	-1.28	0.0125838	0.0210809
ENSG00000122861	PLAU	173.55	135.44	-1.28	0.0130299	0.0216505
ENSG00000126088	UROD	72.96	57.2	-1.28	0.0067025	0.0132332
ENSG00000131051	RBM39	749.17	584.04	-1.28	0.000223211	0.0016992
ENSG00000133612	AGAP3	57.07	44.62	-1.28	0.0243504	0.0353022
ENSG00000137054	POLR1E	23.76	18.52	-1.28	0.00127567	0.00433826
ENSG00000145907	G3BP1	146.29	114.15	-1.28	0.000203516	0.00159724
ENSG00000154767	XPC	65.26	51.16	-1.28	0.0170231	0.0267869
ENSG00000155189	AGPAT5	45.44	35.4	-1.28	0.0330043	0.0450204
ENSG00000159069	FBXW5	48.87	38.07	-1.28	0.00545834	0.0115028
ENSG00000160199	PKNOX1	24.19	18.86	-1.28	0.00771819	0.0146319
ENSG00000161202	DVL3	37.03	29.03	-1.28	0.0149338	0.0240307
ENSG00000162783	IER5	50.61	39.62	-1.28	0.000626456	0.00289272
ENSG00000171720	HDAC3	104.9	82.04	-1.28	0.00135878	0.00452284
ENSG00000175061	LRRC75A-AS1	287.98	225.16	-1.28	2.71291e-05	0.000705392
ENSG00000181027	FKRP	38.07	29.77	-1.28	0.00332214	0.00810078
ENSG00000198952	SMG5	132.82	103.63	-1.28	0.00357478	0.00847694
ENSG00000221890	NPTXR	106.13	82.64	-1.28	0.0309036	0.0427497
ENSG00000239779	WBP1	46.76	36.46	-1.28	0.00621495	0.0125521
ENSG00000253731	PCDHGA6	25.52	19.91	-1.28	0.0145895	0.0236135
ENSG00000004534	RBM6	39.45	30.95	-1.27	0.0250831	0.0361531
ENSG00000071894	CPSF1	142.79	112.75	-1.27	0.0332079	0.0452184
ENSG00000101384	JAG1	109.89	86.58	-1.27	0.00192779	0.00564628
ENSG00000103091	WDR59	79.32	62.27	-1.27	0.0166219	0.0262771
ENSG00000103429	BFAR	37.61	29.63	-1.27	0.00109434	0.0039576
ENSG00000104835	SARS2	80.69	63.53	-1.27	0.0231833	0.0339806
ENSG00000105426	PTPRS	68.78	54.17	-1.27	0.0192401	0.0294863
ENSG00000105443	CYTH2	90.59	71.19	-1.27	0.00595471	0.0122047
ENSG00000107338	SHB	40.02	31.48	-1.27	0.00559446	0.0116808
ENSG00000110171	TRIM3	77.69	61.29	-1.27	0.0265661	0.0378508
ENSG00000111057	KRT18	404.96	318.05	-1.27	0.00675381	0.0133118
ENSG00000112029	FBXO5	31.86	25.03	-1.27	0.0232975	0.0340908
ENSG00000120254	MTHFD1L	26.13	20.59	-1.27	0.0196859	0.0299822
ENSG00000120697	ALG5	50.24	39.68	-1.27	0.0153413	0.0245702
ENSG00000123505	AMD1	58.84	46.22	-1.27	0.00138358	0.0045805
ENSG00000125841	NRSN2	30.14	23.78	-1.27	0.00610924	0.012438
ENSG00000130202	PVRL2	132.58	104.58	-1.27	0.00238213	0.00648303
ENSG00000131652	THOC6	48.3	38.18	-1.27	0.0248743	0.0359087
ENSG00000134375	TIMM17A	47.36	37.17	-1.27	0.000665332	0.00297616
ENSG00000139737	SLAIN1	314.07	247.54	-1.27	0.00229685	0.00631841
ENSG00000142686	C1orf216	26.31	20.69	-1.27	0.00197631	0.00575491
ENSG00000144580	RQCD1	47.6	37.56	-1.27	0.000525387	0.00261966
ENSG00000145191	EIF2B5	110.12	86.78	-1.27	0.00183079	0.00548058
ENSG00000148334	PTGES2	58.84	46.39	-1.27	0.0313962	0.0432812
ENSG00000152795	HNRNPDL	273.85	215.1	-1.27	0.000647436	0.00294538
ENSG00000165821	SALL2	78.97	62.41	-1.27	0.0116368	0.0198451
ENSG00000167552	TUBA1A	292.33	230.28	-1.27	0.00653572	0.012995
ENSG00000169251	NMD3	29.86	23.53	-1.27	0.002082	0.00595217
ENSG00000178467	P4HTM	32.35	25.55	-1.27	0.0261549	0.0374318
ENSG00000183077	AFMID	35.15	27.59	-1.27	0.00204188	0.00588701
ENSG00000185163	DDX51	59.04	46.38	-1.27	0.00457928	0.0101361
ENSG00000214182	PTMAP5	393.13	309.35	-1.27	0.00464703	0.0102268
ENSG00000219438	FAM19A5	78.71	61.75	-1.27	0.0178522	0.0277913
ENSG00000277734	TRAC	25.64	20.13	-1.27	0.0264306	0.037684
ENSG00000279483	RPL41	119.32	94.27	-1.27	0.0272305	0.0386176
ENSG00000002016	RAD52	28.99	23.07	-1.26	0.036588	0.0491535
ENSG00000006327	TNFRSF12A	467.59	370.07	-1.26	0.00100179	0.00373943
ENSG00000068097	HEATR6	26.71	21.2	-1.26	0.0124472	0.0209209
ENSG00000076716	GPC4	53.62	42.54	-1.26	0.00129387	0.00438312
ENSG00000081721	DUSP12	47.48	37.79	-1.26	0.00854068	0.0156677
ENSG00000090863	GLG1	683.7	544.02	-1.26	0.00324698	0.00797793
ENSG00000100296	THOC5	41.53	32.91	-1.26	0.0229433	0.0337421
ENSG00000103248	MTHFSD	28.31	22.41	-1.26	0.021655	0.0323272
ENSG00000123992	DNPEP	103.74	82.56	-1.26	0.00461977	0.0102035
ENSG00000126945	HNRNPH2	95.08	75.22	-1.26	0.000199172	0.00158251
ENSG00000128709	HOXD9	47.82	37.87	-1.26	0.0116417	0.0198451
ENSG00000130005	GAMT	24.59	19.52	-1.26	0.0135006	0.0222153
ENSG00000132522	GPS2	104.62	83.12	-1.26	0.00736239	0.0141556
ENSG00000133313	CNDP2	77.96	61.66	-1.26	0.00214421	0.00604962
ENSG00000134443	GRP	516.87	409.61	-1.26	0.0121257	0.0205271
ENSG00000138119	MYOF	60.02	47.74	-1.26	0.000594655	0.00280718
ENSG00000140395	WDR61	69.54	55.36	-1.26	0.00670716	0.0132332
ENSG00000143183	TMCO1	134.39	107.02	-1.26	0.019782	0.0300687
ENSG00000144136	SLC20A1	88.05	69.97	-1.26	0.000900863	0.00354436
ENSG00000145734	BDP1	35.18	27.88	-1.26	0.00428444	0.00965103
ENSG00000163513	TGFBR2	50.58	40.12	-1.26	0.00684106	0.0134405
ENSG00000167699	GLOD4	117.61	93.62	-1.26	0.0285733	0.0401219
ENSG00000168906	MAT2A	534.05	423.25	-1.26	8.1911e-06	0.00049617
ENSG00000169554	ZEB2	84.7	67.33	-1.26	0.00565455	0.0117628
ENSG00000172531	PPP1CA	181.16	144.29	-1.26	0.00350391	0.00836726
ENSG00000177084	POLE	98.25	78.15	-1.26	0.00763178	0.014532
ENSG00000186918	ZNF395	27.99	22.23	-1.26	0.0363315	0.0488627
ENSG00000187778	MCRS1	80.91	64.06	-1.26	0.0133339	0.0219884
ENSG00000196547	MAN2A2	70.99	56.42	-1.26	0.0166302	0.0262836
ENSG00000197451	HNRNPAB	131.75	104.59	-1.26	0.000614653	0.00286619
ENSG00000198060	2017-03-05	44.39	35.1	-1.26	0.000403931	0.00229802
ENSG00000198890	PRMT6	44.62	35.31	-1.26	0.00122887	0.00424279
ENSG00000235651	AC064850.4	36.17	28.72	-1.26	0.0277507	0.0391584
ENSG00000266173	STRADA	26.69	21.19	-1.26	0.0125518	0.021045
ENSG00000001167	NFYA	33.77	27.01	-1.25	0.000934279	0.0036085
ENSG00000012822	CALCOCO1	58.48	46.64	-1.25	0.000220527	0.00168648
ENSG00000088986	DYNLL1	573.39	458.27	-1.25	0.011854	0.0201341
ENSG00000101004	NINL	29.99	24.05	-1.25	0.0247165	0.0357315
ENSG00000108001	EBF3	56.08	44.96	-1.25	0.00915426	0.0164868
ENSG00000108349	CASC3	48.63	38.92	-1.25	0.0339893	0.0461283
ENSG00000110274	CEP164	33.36	26.7	-1.25	0.00830184	0.0153771
ENSG00000115525	ST3GAL5	72.03	57.46	-1.25	0.00758068	0.0144462
ENSG00000117298	ECE1	51.54	41.38	-1.25	0.00196896	0.00573624
ENSG00000118217	ATF6	26.89	21.48	-1.25	0.00827993	0.0153412
ENSG00000118564	FBXL5	37.14	29.68	-1.25	0.0147373	0.023812
ENSG00000130254	SAFB2	184.02	146.67	-1.25	0.0166982	0.0263706
ENSG00000134531	EMP1	227.14	181.61	-1.25	0.00198589	0.0057718
ENSG00000134697	GNL2	213.13	170.58	-1.25	0.00389313	0.00905356
ENSG00000135775	COG2	25.81	20.61	-1.25	0.000571796	0.00273943
ENSG00000138674	SEC31A	107.86	86.3	-1.25	0.0004007	0.00229221
ENSG00000139546	TARBP2	55.04	43.95	-1.25	0.00247452	0.00661674
ENSG00000141959	PFKL	39.12	31.2	-1.25	0.0210969	0.0316505
ENSG00000146963	C7orf55-LUC7L2	71.87	57.5	-1.25	0.00478322	0.0104439
ENSG00000147454	SLC25A37	103.17	82.74	-1.25	0.00157923	0.00497771
ENSG00000157778	PSMG3	93.18	74.74	-1.25	0.0165845	0.0262317
ENSG00000161547	SRSF2	823.21	660.31	-1.25	0.000102617	0.00112109
ENSG00000162231	NXF1	365.32	291.15	-1.25	0.0026196	0.00689684
ENSG00000184047	DIABLO	82.23	65.66	-1.25	0.0233037	0.0340919
ENSG00000185112	FAM43A	45.69	36.55	-1.25	0.0259058	0.0371697
ENSG00000187189	TSPYL4	26.2	21.02	-1.25	0.00358754	0.00850282
ENSG00000204387	C6orf48	209.43	167.59	-1.25	0.00106945	0.00390622
ENSG00000213995	CARKD	33.3	26.67	-1.25	0.00354945	0.00843321
ENSG00000214717	ZBED1	28.97	23.1	-1.25	0.0140801	0.0229712
ENSG00000250746	RP11-39C10.1	28.45	22.8	-1.25	0.0114095	0.0195746
ENSG00000095906	NUBP2	37.63	30.39	-1.24	0.0312897	0.0431733
ENSG00000097007	ABL1	37.7	30.43	-1.24	0.0106107	0.0185051
ENSG00000101199	ARFGAP1	91.61	74.11	-1.24	0.0194314	0.0297203
ENSG00000107833	NPM3	99.3	80	-1.24	0.012552	0.021045
ENSG00000108592	FTSJ3	107.74	86.78	-1.24	0.00306186	0.00766982
ENSG00000111596	CNOT2	74.98	60.63	-1.24	0.00418258	0.00951264
ENSG00000124067	SLC12A4	55.93	44.97	-1.24	0.0128869	0.0214536
ENSG00000134186	PRPF38B	82.44	66.24	-1.24	0.000212886	0.00164851
ENSG00000137267	TUBB2A	59.73	47.98	-1.24	0.00291804	0.00742843
ENSG00000138750	NUP54	47.03	38	-1.24	0.0217137	0.0323929
ENSG00000141551	CSNK1D	169.4	136.33	-1.24	0.00211463	0.00600646
ENSG00000152234	ATP5A1	341.34	275.09	-1.24	0.0188443	0.028989
ENSG00000154162	CDH12	93.55	75.53	-1.24	0.00779593	0.0147158
ENSG00000164111	ANXA5	763.35	615.53	-1.24	0.00211326	0.00600646
ENSG00000164167	LSM6	34.81	28.06	-1.24	0.00532401	0.0113031
ENSG00000168924	LETM1	61.31	49.39	-1.24	0.00135407	0.00451209
ENSG00000177302	TOP3A	68.24	55.08	-1.24	0.00797404	0.014951
ENSG00000177426	TGIF1	183.67	147.87	-1.24	0.00142435	0.00465004
ENSG00000184897	H1FX	122.13	98.8	-1.24	0.0246504	0.0356528
ENSG00000185115	NDNL2	41.53	33.44	-1.24	0.00200663	0.00581277
ENSG00000187147	RNF220	48.35	39.06	-1.24	0.0209802	0.031514
ENSG00000188229	TUBB4B	346.43	279.14	-1.24	0.00203947	0.0058856
ENSG00000188343	FAM92A1	34.98	28.27	-1.24	0.0248223	0.035859
ENSG00000198363	ASPH	107.06	86.46	-1.24	0.000449929	0.00241462
ENSG00000205542	TMSB4X	538.31	433.78	-1.24	0.00803217	0.0150324
ENSG00000206053	HN1L	60.6	48.7	-1.24	0.00330266	0.00806293
ENSG00000229117	RPL41	805.06	651.32	-1.24	0.0213605	0.0319598
ENSG00000236287	ZBED5	85.19	68.52	-1.24	0.0194841	0.0297861
ENSG00000239900	ADSL	73.16	58.83	-1.24	0.0100687	0.0177385
ENSG00000241837	ATP5O	170.82	138.02	-1.24	0.0311518	0.0430413
ENSG00000248854	HNRNPH1P3	26.48	21.44	-1.24	0.0263156	0.0375778
ENSG00000258890	CEP95	49.31	39.73	-1.24	0.0319862	0.0439263
ENSG00000058272	PPP1R12A	89.35	72.75	-1.23	0.00449024	0.00999503
ENSG00000065802	ASB1	41.04	33.28	-1.23	0.0239095	0.0347787
ENSG00000075975	MKRN2	29.18	23.63	-1.23	0.00613375	0.0124556
ENSG00000106992	AK1	33.36	27.08	-1.23	0.0246249	0.0356327
ENSG00000107959	PITRM1	88.11	71.67	-1.23	0.000245059	0.00176086
ENSG00000111684	LPCAT3	42.35	34.55	-1.23	0.00905939	0.0163653
ENSG00000116731	PRDM2	31.79	25.84	-1.23	0.0178693	0.0277966
ENSG00000118058	KMT2A	35.37	28.67	-1.23	0.00532454	0.0113031
ENSG00000119689	DLST	85.47	69.21	-1.23	0.00064411	0.00294519
ENSG00000123444	KBTBD4	51.5	41.74	-1.23	0.0266182	0.0378766
ENSG00000125485	DDX31	38.81	31.43	-1.23	0.00133329	0.00446963
ENSG00000136271	DDX56	134.52	109.39	-1.23	0.00320022	0.00791708
ENSG00000138434	SSFA2	129.42	104.89	-1.23	0.00255534	0.00675899
ENSG00000138594	TMOD3	27.88	22.6	-1.23	0.0303388	0.0421272
ENSG00000139641	ESYT1	127.24	103.58	-1.23	0.0033488	0.00813337
ENSG00000143819	EPHX1	39.18	31.91	-1.23	0.013107	0.0217195
ENSG00000148468	FAM171A1	41.36	33.71	-1.23	0.00677358	0.0133465
ENSG00000151923	TIAL1	267.54	216.78	-1.23	0.0118539	0.0201341
ENSG00000154832	CXXC1	99.58	81.17	-1.23	0.00627244	0.0126108
ENSG00000160888	IER2	104.83	84.97	-1.23	0.022917	0.0337211
ENSG00000163482	STK36	31.22	25.29	-1.23	0.00345325	0.00827605
ENSG00000166598	HSP90B1	1630.19	1328.52	-1.23	0.00677757	0.01335
ENSG00000168291	PDHB	51.43	41.7	-1.23	0.00143424	0.00466879
ENSG00000174227	PIGG	56.08	45.41	-1.23	0.00557462	0.011656
ENSG00000177192	PUS1	103.84	84.62	-1.23	0.00245389	0.00659517
ENSG00000184117	NIPSNAP1	47.67	38.69	-1.23	0.0278035	0.039203
ENSG00000186591	UBE2H	33.05	26.91	-1.23	0.027026	0.0383809
ENSG00000187741	FANCA	84.59	68.97	-1.23	0.00310603	0.00774312
ENSG00000235655	H3F3AP4	217.78	177.69	-1.23	0.0107775	0.0187533
ENSG00000256356	HSPA8P5	32.17	26.19	-1.23	0.0184688	0.0285117
ENSG00000259051	HNRNPUP1	165.25	134.05	-1.23	0.0132147	0.0218389
ENSG00000263001	GTF2I	88.22	71.48	-1.23	0.0125428	0.021045
ENSG00000006744	ELAC2	63.21	51.89	-1.22	0.00800983	0.0149997
ENSG00000023902	PLEKHO1	56.5	46.38	-1.22	0.0105262	0.0183841
ENSG00000052841	TTC17	246.45	201.99	-1.22	5.31862e-05	0.000886631
ENSG00000067141	NEO1	61.59	50.29	-1.22	0.00341861	0.00824076
ENSG00000079805	DNM2	101.81	83.68	-1.22	0.0266139	0.0378766
ENSG00000089053	ANAPC5	182.37	149.77	-1.22	0.0193011	0.0295359
ENSG00000092094	OSGEP	72.95	59.63	-1.22	0.000408936	0.00231013
ENSG00000108443	RPS6KB1	28.49	23.27	-1.22	0.00226561	0.00626344
ENSG00000108773	KAT2A	60.28	49.48	-1.22	0.0135381	0.022271
ENSG00000120451	SNX19	71.82	58.99	-1.22	0.000132997	0.00128137
ENSG00000129347	KRI1	61.75	50.65	-1.22	0.00418115	0.00951264
ENSG00000132475	H3F3B	872.7	713.64	-1.22	0.0224081	0.0331303
ENSG00000139211	AMIGO2	84.11	68.67	-1.22	0.00250347	0.00666793
ENSG00000149091	DGKZ	59.9	49.27	-1.22	0.032699	0.0446845
ENSG00000162631	NTNG1	89.49	73.38	-1.22	0.00504376	0.0108501
ENSG00000165527	ARF6	44.4	36.41	-1.22	0.000701019	0.00307732
ENSG00000170779	CDCA4	36.73	30.01	-1.22	0.0250154	0.0360784
ENSG00000178896	EXOSC4	51.13	42.07	-1.22	0.00749173	0.0143322
ENSG00000183337	BCOR	41.67	34.12	-1.22	0.0222664	0.0329766
ENSG00000213846	AC098614.2	223.88	183.35	-1.22	0.0116601	0.0198675
ENSG00000225648	SBDSP1	30.59	25.1	-1.22	0.00462825	0.0102149
ENSG00000231500	RPS18	599.68	491.41	-1.22	0.013195	0.0218186
ENSG00000240857	RDH14	34.42	28.27	-1.22	0.0146155	0.0236493
ENSG00000008311	AASS	58.68	48.35	-1.21	0.0145019	0.0235152
ENSG00000100422	CERK	29.61	24.51	-1.21	0.0103764	0.0181667
ENSG00000101161	PRPF6	49.17	40.64	-1.21	0.00532174	0.0113031
ENSG00000111641	NOP2	273.85	225.53	-1.21	0.000447131	0.00241104
ENSG00000112739	PRPF4B	82.46	67.93	-1.21	0.000543932	0.00266862
ENSG00000116353	MECR	37.85	31.17	-1.21	0.032555	0.0445276
ENSG00000120802	TMPO	142.73	118.09	-1.21	2.15986e-05	0.000630505
ENSG00000121671	CRY2	42.78	35.37	-1.21	0.00824276	0.0152955
ENSG00000121774	KHDRBS1	127.23	104.94	-1.21	0.0100184	0.0176942
ENSG00000125901	MRPS26	33.45	27.75	-1.21	0.0044927	0.00999503
ENSG00000127481	UBR4	251.14	207.09	-1.21	0.00323763	0.00796711
ENSG00000130558	OLFM1	210.87	174.39	-1.21	0.0226293	0.0334008
ENSG00000135446	CDK4	265.34	219.52	-1.21	0.00853647	0.0156647
ENSG00000143157	POGK	34.44	28.54	-1.21	0.00863527	0.0157874
ENSG00000143379	SETDB1	52.15	43.06	-1.21	0.00567203	0.0117909
ENSG00000144867	SRPRB	43.64	36.03	-1.21	0.00186342	0.00554495
ENSG00000148180	GSN	72.96	60.52	-1.21	0.0196518	0.02996
ENSG00000160710	ADAR	126.54	104.49	-1.21	0.00234704	0.00641894
ENSG00000173039	RELA	108.68	89.56	-1.21	0.0140222	0.022889
ENSG00000173406	DAB1	62.94	52.2	-1.21	0.00226022	0.00625703
ENSG00000173992	CCS	63.09	52.19	-1.21	0.0171086	0.0268938
ENSG00000179151	EDC3	78.8	65.19	-1.21	0.0174083	0.0272737
ENSG00000183495	EP400	33.68	27.93	-1.21	0.026428	0.037684
ENSG00000187514	PTMA	584.76	484.37	-1.21	0.00797001	0.0149493
ENSG00000196655	TRAPPC4	71.82	59.54	-1.21	7.20357e-05	0.00098951
ENSG00000198563	DDX39B	718.88	596.47	-1.21	0.0062489	0.0125907
ENSG00000213722	DDAH2	61.15	50.57	-1.21	0.0144138	0.0233909
ENSG00000224940	PRRT4	110.73	91.39	-1.21	0.0323209	0.0443163
ENSG00000244038	DDOST	316.64	261.86	-1.21	0.0127576	0.0212847
ENSG00000064726	BTBD1	53.64	44.87	-1.2	0.00109455	0.0039576
ENSG00000096063	SRPK1	33.3	27.84	-1.2	0.000497745	0.00255663
ENSG00000102316	MAGED2	170.4	142.04	-1.2	0.00426738	0.00963862
ENSG00000105726	ATP13A1	122.43	102.23	-1.2	0.0162377	0.0257965
ENSG00000109079	TNFAIP1	31.16	25.91	-1.2	0.0333181	0.0453381
ENSG00000115307	AUP1	218.46	181.71	-1.2	0.000213406	0.00164851
ENSG00000119977	TCTN3	57.73	48.01	-1.2	0.00218238	0.00610788
ENSG00000125505	MBOAT7	138.97	115.36	-1.2	0.00716765	0.0138815
ENSG00000134453	RBM17	176.22	146.86	-1.2	0.000522708	0.00261269
ENSG00000141101	NOB1	82.5	68.85	-1.2	0.0152206	0.0244167
ENSG00000143303	RRNAD1	36.77	30.59	-1.2	0.022487	0.0332147
ENSG00000148308	GTF3C5	52.61	43.85	-1.2	0.00119919	0.00417331
ENSG00000149823	VPS51	103.4	86.32	-1.2	0.00270173	0.00701877
ENSG00000156697	UTP14A	38.43	32.13	-1.2	0.00193091	0.00564959
ENSG00000165792	METTL17	108.49	90.23	-1.2	0.00648379	0.012938
ENSG00000166170	BAG5	30.79	25.65	-1.2	0.00481435	0.0104819
ENSG00000168259	DNAJC7	102.25	85.5	-1.2	0.000489104	0.00253803
ENSG00000183431	SF3A3	163.47	136.32	-1.2	0.0138912	0.0227358
ENSG00000187498	COL4A1	158.25	131.61	-1.2	0.00241148	0.00652672
ENSG00000187555	USP7	287.16	238.42	-1.2	0.0369635	0.0495601
ENSG00000214019	RP6-218J18.2	33.33	27.84	-1.2	0.00816256	0.0151974
ENSG00000230409	TCEA1P2	61.1	50.95	-1.2	0.00122477	0.0042334
ENSG00000254999	BRK1	90.57	75.77	-1.2	0.00399733	0.00923424
ENSG00000276547	PCDHGB5	34.8	28.99	-1.2	0.00121096	0.00419707
ENSG00000067167	TRAM1	155.51	130.89	-1.19	0.0196856	0.0299822
ENSG00000075711	DLG1	88.21	74.34	-1.19	0.0088857	0.0161156
ENSG00000077147	TM9SF3	140.16	117.56	-1.19	0.0232871	0.0340838
ENSG00000084652	TXLNA	42.21	35.37	-1.19	0.000349871	0.00213704
ENSG00000086589	RBM22	86.63	72.68	-1.19	0.00275021	0.00713202
ENSG00000105438	KDELR1	237.17	200.12	-1.19	0.0372293	0.0498073
ENSG00000113648	H2AFY	180.18	151.76	-1.19	0.000852881	0.00341935
ENSG00000119242	CCDC92	32.11	26.96	-1.19	0.00112296	0.0040236
ENSG00000125844	RRBP1	109.87	92.23	-1.19	0.00957762	0.0170634
ENSG00000128699	ORMDL1	116.78	98.16	-1.19	0.00354725	0.00843321
ENSG00000131503	ANKHD1	115.46	97.07	-1.19	0.0247348	0.0357495
ENSG00000132635	PCED1A	76.85	64.42	-1.19	0.0133148	0.0219687
ENSG00000133226	SRRM1	127.06	107.1	-1.19	0.00968493	0.0171995
ENSG00000148672	GLUD1	72.8	61.33	-1.19	0.00298749	0.007534
ENSG00000150403	TMCO3	59.55	50.02	-1.19	0.00257488	0.00679893
ENSG00000158941	CCAR2	176.98	148.99	-1.19	0.00449132	0.00999503
ENSG00000163682	RPL9	109.04	91.98	-1.19	0.0178488	0.0277913
ENSG00000169018	FEM1B	32.83	27.59	-1.19	0.0228448	0.0336457
ENSG00000169093	ASMTL	31.78	26.78	-1.19	0.035722	0.0481381
ENSG00000173141	MRPL57	31.9	26.83	-1.19	0.00747572	0.0143195
ENSG00000177082	WDR73	64.74	54.56	-1.19	0.0201996	0.0305591
ENSG00000179967	PPP1R14BP3	131.48	110.81	-1.19	0.00328687	0.0080404
ENSG00000182768	NGRN	59	49.46	-1.19	0.00813473	0.015164
ENSG00000184209	SNRNP35	31.69	26.66	-1.19	0.0220619	0.0327832
ENSG00000205531	NAP1L4	153.63	128.75	-1.19	0.021351	0.0319534
ENSG00000224781	EIF4A2P4	52.23	43.82	-1.19	0.00424704	0.0096128
ENSG00000254332	GS1-44D20.1	87.56	73.71	-1.19	0.00203881	0.0058856
ENSG00000257103	LSM14A	100.33	84.07	-1.19	0.00235398	0.00642359
ENSG00000006712	PAF1	87.8	74.63	-1.18	0.01681	0.0265061
ENSG00000047410	TPR	76.43	64.87	-1.18	0.0324757	0.0444545
ENSG00000057019	DCBLD2	93.01	78.95	-1.18	0.0292761	0.0409303
ENSG00000066654	THUMPD1	38.88	32.9	-1.18	0.00778185	0.0147124
ENSG00000095319	NUP188	86.04	72.73	-1.18	0.00268168	0.00699311
ENSG00000099194	SCD	599.61	507.09	-1.18	0.0196247	0.0299337
ENSG00000103264	FBXO31	51.18	43.3	-1.18	0.00675224	0.0133118
ENSG00000105576	TNPO2	119.74	101.82	-1.18	0.0180602	0.0280154
ENSG00000110218	PANX1	40.91	34.61	-1.18	0.00333408	0.0081128
ENSG00000110497	AMBRA1	61.19	51.85	-1.18	0.0290121	0.040629
ENSG00000123983	ACSL3	166.03	140.57	-1.18	0.000540246	0.00265693
ENSG00000130985	UBA1	279.54	236.82	-1.18	0.00225036	0.0062382
ENSG00000132300	PTCD3	90.61	76.55	-1.18	0.00223537	0.00620508
ENSG00000132382	MYBBP1A	229.22	194.92	-1.18	0.0231987	0.0339809
ENSG00000139620	KANSL2	71.3	60.53	-1.18	2.53507e-05	0.000686264
ENSG00000140943	MBTPS1	75.3	63.88	-1.18	0.0238438	0.0347325
ENSG00000141543	EIF4A3	124.44	105.48	-1.18	0.0040658	0.00932546
ENSG00000156564	LRFN2	34.46	29.21	-1.18	0.00165364	0.0051329
ENSG00000162736	NCSTN	107.6	90.88	-1.18	0.00336442	0.00815512
ENSG00000169813	HNRNPF	303.24	257.67	-1.18	0.00874145	0.0159167
ENSG00000172262	ZNF131	38.64	32.8	-1.18	0.0121926	0.0206119
ENSG00000172716	SLFN11	113.85	96.48	-1.18	0.00488375	0.0105901
ENSG00000179409	GEMIN4	59.3	50.23	-1.18	0.00162942	0.00508785
ENSG00000185624	P4HB	1014.97	860.11	-1.18	0.00194074	0.00567556
ENSG00000187735	TCEA1	62.46	52.98	-1.18	0.0177615	0.0276994
ENSG00000204316	MRPL38	171.47	145.39	-1.18	0.0151847	0.024396
ENSG00000227347	HNRNPKP2	49.16	41.69	-1.18	0.00418225	0.00951264
ENSG00000005100	DHX33	63.68	54.36	-1.17	0.00492721	0.0106585
ENSG00000035115	SH3YL1	43.33	37.01	-1.17	0.0281957	0.0396555
ENSG00000105676	ARMC6	45.67	38.99	-1.17	0.00451315	0.0100296
ENSG00000106028	SSBP1	110.14	93.76	-1.17	0.0216589	0.0323272
ENSG00000108946	PRKAR1A	113.34	97.24	-1.17	0.00587431	0.0120892
ENSG00000111011	RSRC2	130.36	111.29	-1.17	0.0136868	0.0224854
ENSG00000121749	TBC1D15	96.31	82.29	-1.17	0.00644624	0.0128883
ENSG00000126524	SBDS	89.62	76.92	-1.17	0.0246901	0.0357017
ENSG00000132670	PTPRA	43.66	37.18	-1.17	0.022923	0.0337211
ENSG00000135486	HNRNPA1	540.23	461.52	-1.17	0.0366405	0.0492025
ENSG00000147383	NSDHL	46.37	39.67	-1.17	0.0368654	0.0494611
ENSG00000154370	TRIM11	37.11	31.67	-1.17	0.0142012	0.023132
ENSG00000158864	NDUFS2	111.89	95.68	-1.17	0.0170322	0.0267943
ENSG00000160072	ATAD3B	40.38	34.43	-1.17	0.022196	0.0329121
ENSG00000162227	TAF6L	57.75	49.29	-1.17	0.0236671	0.0345327
ENSG00000166747	AP1G1	193.77	165.71	-1.17	0.00188055	0.00557964
ENSG00000173457	PPP1R14B	176.54	150.37	-1.17	0.00721759	0.0139454
ENSG00000174243	DDX23	134.68	115.15	-1.17	0.00275116	0.00713202
ENSG00000175634	RPS6KB2	39.34	33.72	-1.17	0.0163891	0.0259966
ENSG00000196526	AFAP1	43.77	37.31	-1.17	0.00802542	0.0150243
ENSG00000197555	SIPA1L1	74.95	64.13	-1.17	0.00427578	0.0096485
ENSG00000198026	ZNF335	38.37	32.74	-1.17	0.00453584	0.0100715
ENSG00000198727	MT-CYB	12165.9	10384.1	-1.17	0.0148017	0.0238917
ENSG00000198804	MT-CO1	24906.8	21372.2	-1.17	0.00626016	0.0125944
ENSG00000242125	SNHG3	181.23	155.28	-1.17	0.026045	0.0373257
ENSG00000095564	BTAF1	59.81	51.62	-1.16	0.00264469	0.0069324
ENSG00000100139	MICALL1	54.67	47.12	-1.16	0.0355817	0.0479702
ENSG00000100353	EIF3D	259.24	223.74	-1.16	0.0018324	0.00548058
ENSG00000102974	CTCF	44.32	38.11	-1.16	0.00283775	0.00728446
ENSG00000107554	DNMBP	72.68	62.89	-1.16	0.0142275	0.0231438
ENSG00000112655	PTK7	92.16	79.54	-1.16	0.0308275	0.0426799
ENSG00000115761	NOL10	37.61	32.42	-1.16	0.0137199	0.0225217
ENSG00000137776	SLTM	264.39	228.34	-1.16	0.0245293	0.0355112
ENSG00000141027	NCOR1	76.34	65.59	-1.16	0.00295246	0.00747136
ENSG00000148358	GPR107	40.09	34.62	-1.16	0.00547691	0.0115226
ENSG00000151348	EXT2	257.8	222.5	-1.16	0.0258736	0.0371409
ENSG00000166012	TAF1D	456.41	392.34	-1.16	0.0262093	0.0374647
ENSG00000166479	TMX3	115	98.73	-1.16	0.0325037	0.0444742
ENSG00000168802	CHTF8	171.85	148.48	-1.16	0.00466361	0.0102449
ENSG00000169592	INO80E	57.11	49.11	-1.16	0.0371234	0.0496983
ENSG00000173020	ADRBK1	47.67	41.07	-1.16	0.0209052	0.0314245
ENSG00000177733	HNRNPA0	51.1	44.22	-1.16	0.0265558	0.0378449
ENSG00000179933	C14orf119	53.33	45.95	-1.16	0.0274439	0.0388123
ENSG00000180543	TSPYL5	43.86	37.76	-1.16	0.00387971	0.00903868
ENSG00000183386	FHL3	142.59	122.51	-1.16	0.0104919	0.0183399
ENSG00000196363	WDR5	43.45	37.6	-1.16	0.0197522	0.0300605
ENSG00000198677	TTC37	68.97	59.51	-1.16	0.0131636	0.0217937
ENSG00000198911	SREBF2	172.88	148.73	-1.16	0.0273254	0.0386997
ENSG00000213782	DDX47	74.85	64.68	-1.16	0.0215362	0.0321833
ENSG00000223501	VPS52	66.43	57.12	-1.16	0.0166612	0.026319
ENSG00000224877	C17orf89	51.78	44.56	-1.16	0.00523141	0.011183
ENSG00000058600	POLR3E	44.88	38.86	-1.15	0.00245431	0.00659517
ENSG00000070814	TCOF1	46.73	40.57	-1.15	0.00404326	0.00930785
ENSG00000082641	NFE2L1	154.84	134.88	-1.15	0.0282504	0.0397232
ENSG00000089597	GANAB	1233.58	1074.04	-1.15	0.00701125	0.0136391
ENSG00000099817	POLR2E	112.49	97.95	-1.15	0.0373861	0.0499406
ENSG00000100941	PNN	167.28	144.87	-1.15	0.00553549	0.0116063
ENSG00000104886	PLEKHJ1	72.61	62.98	-1.15	0.013757	0.0225637
ENSG00000105771	SMG9	88.94	77.53	-1.15	0.00562777	0.0117299
ENSG00000111605	CPSF6	102.22	88.64	-1.15	0.000436043	0.00239223
ENSG00000120708	TGFBI	390.2	338.65	-1.15	0.0155009	0.0247776
ENSG00000124535	WRNIP1	48.3	42.01	-1.15	0.00785416	0.0147806
ENSG00000125450	NUP85	77.29	67.28	-1.15	0.034863	0.0471989
ENSG00000129562	DAD1	217.65	188.92	-1.15	0.0239096	0.0347787
ENSG00000131148	EMC8	57.02	49.73	-1.15	0.0261807	0.0374499
ENSG00000131828	PDHA1	204.22	177.78	-1.15	0.00437043	0.00979784
ENSG00000132716	DCAF8	175.42	152.63	-1.15	0.00766667	0.0145757
ENSG00000135363	LMO2	54.96	47.59	-1.15	0.0211164	0.0316719
ENSG00000136802	LRRC8A	67.04	58.21	-1.15	0.00443639	0.00992389
ENSG00000155438	NIFK	143.7	124.7	-1.15	0.00364987	0.0086166
ENSG00000158710	TAGLN2	238.41	206.67	-1.15	0.0244121	0.0353666
ENSG00000163539	CLASP2	57.98	50.22	-1.15	0.0352887	0.0476276
ENSG00000165119	HNRNPK	747.59	650.95	-1.15	0.00228653	0.00630625
ENSG00000173559	NABP1	125.74	109.61	-1.15	0.00908183	0.016395
ENSG00000249353	NPM1P27	356.61	310.91	-1.15	0.0273155	0.0386997
ENSG00000005194	CIAPIN1	85.07	74.81	-1.14	0.0341413	0.0463038
ENSG00000013306	SLC25A39	76.93	67.47	-1.14	0.0298866	0.0416317
ENSG00000075292	ZNF638	103.78	90.89	-1.14	0.0211722	0.0317246
ENSG00000100029	PES1	196.11	172.59	-1.14	0.00114557	0.0040559
ENSG00000101191	DIDO1	61.88	54.16	-1.14	0.0113702	0.0195291
ENSG00000108256	NUFIP2	96.56	84.63	-1.14	0.00115459	0.00408073
ENSG00000109586	GALNT7	60.14	52.98	-1.14	0.0258972	0.0371661
ENSG00000112701	SENP6	62.68	55.12	-1.14	0.0369602	0.0495601
ENSG00000116688	MFN2	71.93	62.99	-1.14	0.00176808	0.00537808
ENSG00000125676	THOC2	85.35	74.64	-1.14	0.0315057	0.043393
ENSG00000132155	RAF1	136.26	119.32	-1.14	0.000995216	0.00372824
ENSG00000136536	2017-03-07	70.29	61.73	-1.14	0.00103328	0.00381738
ENSG00000142230	SAE1	98.05	85.78	-1.14	0.0133147	0.0219687
ENSG00000163938	GNL3	142.71	125.49	-1.14	0.00922044	0.0165766
ENSG00000165588	OTX2	214.06	188.46	-1.14	0.00185225	0.00552244
ENSG00000176986	SEC24C	56.68	49.85	-1.14	0.00464036	0.0102232
ENSG00000196998	WDR45	44.95	39.28	-1.14	0.0174889	0.027386
ENSG00000197747	S100A10	244.61	214.59	-1.14	0.0152033	0.0244067
ENSG00000100266	PACSIN2	45.51	40.34	-1.13	0.0047563	0.0104058
ENSG00000101294	HM13	240.23	212	-1.13	0.0044714	0.00997668
ENSG00000110075	PPP6R3	84.31	74.44	-1.13	0.0149699	0.0240825
ENSG00000120948	TARDBP	451.81	400.15	-1.13	0.000391956	0.00226867
ENSG00000125944	HNRNPR	284.32	251.18	-1.13	0.0324798	0.0444545
ENSG00000132780	NASP	201.35	178.14	-1.13	0.00449149	0.00999503
ENSG00000134287	ARF3	101.99	90.4	-1.13	0.0217188	0.0323929
ENSG00000140743	CDR2	80.06	70.73	-1.13	0.00943204	0.0168652
ENSG00000153250	RBMS1	81.8	72.42	-1.13	0.014933	0.0240307
ENSG00000162521	RBBP4	124.4	110.36	-1.13	0.00922224	0.0165766
ENSG00000165283	STOML2	125.22	110.81	-1.13	0.0158464	0.0252536
ENSG00000165724	ZMYND19	56.28	49.78	-1.13	0.0362366	0.0487457
ENSG00000167770	OTUB1	96.29	85.35	-1.13	0.0154105	0.0246552
ENSG00000168036	CTNNB1	67.51	59.8	-1.13	0.00782278	0.0147397
ENSG00000171867	PRNP	227.89	201.34	-1.13	0.0217775	0.0324639
ENSG00000177189	RPS6KA3	46.89	41.44	-1.13	0.0242014	0.0351113
ENSG00000181924	COA4	93.69	83.25	-1.13	0.0287866	0.0403703
ENSG00000187323	DCC	149.18	132.23	-1.13	0.00465797	0.0102398
ENSG00000204209	DAXX	90.42	80.36	-1.13	0.0207659	0.0312613
ENSG00000213300	HNRNPA3P6	188.67	167.7	-1.13	0.0319285	0.0438667
ENSG00000227671	RP11-488L18.4	62.07	54.97	-1.13	0.016344	0.0259384
ENSG00000109920	FNBP4	556.18	497.93	-1.12	0.0121723	0.0205889
ENSG00000110107	PRPF19	157.13	139.89	-1.12	0.0211688	0.0317246
ENSG00000125952	MAX	59.04	52.52	-1.12	0.0221043	0.0328172
ENSG00000129255	MPDU1	141	125.96	-1.12	0.0131606	0.0217937
ENSG00000162434	JAK1	551.84	491.77	-1.12	0.00267501	0.00698735
ENSG00000163463	KRTCAP2	136.75	122.58	-1.12	0.0200495	0.0303696
ENSG00000174903	RAB1B	113.12	101.01	-1.12	0.0167639	0.0264471
ENSG00000243547	HNRNPKP4	146.98	131.1	-1.12	0.0316123	0.0435035
ENSG00000038358	EDC4	105.84	95.18	-1.11	0.0108159	0.0188148
ENSG00000043514	TRIT1	69.67	62.5	-1.11	0.027974	0.039384
ENSG00000100823	APEX1	198.84	178.92	-1.11	0.0180924	0.0280581
ENSG00000110514	MADD	81.66	73.31	-1.11	0.0272976	0.0386859
ENSG00000116237	ICMT	61.12	54.84	-1.11	0.0316143	0.0435035
ENSG00000119383	PPP2R4	142.52	128.58	-1.11	0.0149006	0.0239963
ENSG00000137073	UBAP2	57.75	52.16	-1.11	0.00531907	0.0113031
ENSG00000147955	SIGMAR1	133.58	120.17	-1.11	0.0366076	0.0491692
ENSG00000160818	GPATCH4	131.81	118.77	-1.11	6.70553e-05	0.000956281
ENSG00000169851	PCDH7	252.43	226.76	-1.11	0.0134208	0.0221019
ENSG00000177410	ZFAS1	158.25	142.89	-1.11	0.0192682	0.029515
ENSG00000181929	PRKAG1	58.9	52.96	-1.11	0.0268594	0.0381798
ENSG00000184840	TMED9	93.35	83.79	-1.11	0.0321864	0.0441616
ENSG00000198900	TOP1	149.63	134.56	-1.11	0.0190708	0.0292566
ENSG00000215007	DNAJA1P3	104.45	93.79	-1.11	0.0238369	0.0347308
ENSG00000105568	PPP2R1A	208.49	190.18	-1.1	0.0335276	0.0455725
ENSG00000124422	USP22	138.19	126.03	-1.1	0.027977	0.039384
ENSG00000130811	EIF3G	232.72	210.91	-1.1	0.0303007	0.042111
ENSG00000137504	CREBZF	156.64	142.35	-1.1	0.0107188	0.0186724
ENSG00000168439	STIP1	534.49	483.91	-1.1	0.0231633	0.0339677
ENSG00000180353	HCLS1	178.09	162.27	-1.1	0.0259535	0.0372294
ENSG00000180957	PITPNB	121.34	109.85	-1.1	0.0066973	0.0132332
ENSG00000257727	CNPY2	173.99	158.54	-1.1	0.0176207	0.027543
ENSG00000107581	EIF3A	298.37	273.74	-1.09	0.0332723	0.0452959
ENSG00000115204	MPV17	95.14	86.99	-1.09	0.029791	0.0415174
ENSG00000116285	ERRFI1	840.25	768.63	-1.09	0.0196851	0.0299822
[truncated: 2,582 more rows]
